# Supplementary material for: MMTV-NeuT/ATTAC mice: a new model for studying the stromal tumor microenvironment
Source: Oncotarget. 2018 Jan 15;9(8):8042–53. doi: 10.18632/oncotarget.24233 (PMC5814280; doi:10.18632/oncotarget.24233)
Supplement: Supplementary file 2 [file oncotarget-09-8042-s002.xlsx]

## Sheet: All data
probest_id	gene_symbol	gene_name	ATTAC+AP vs ATTAC-Ctl	NeuT+AP vs NeuT-Ctl	NeuT-Ctl vsATTAC-Ctl	NeuT+AP vs ATTAC+AP	ATTAC-Ctl	ATTAC+AP	NeuT-ATTAC-Ctl	NeuT-ATTAC+AP	ATTAC-Ctl	ATTAC+AP	NeuT-ATTAC-Ctl	NeuT-ATTAC+AP
1417821_at	D17H6S56E-5	DNA segment, Chr 17, human D6S56E 5	23.7912	2.64611	11.3782	1.26551	5.96168	10.534	9.46988	10.8737	62.3224	1482.72	709.116	1876.4
1417822_at	D17H6S56E-5	DNA segment, Chr 17, human D6S56E 5	16.7822	2.00862	10.4361	1.24906	6.94422	11.0131	10.3277	11.3339	123.145	2066.65	1285.15	2581.37
1417025_at	H2-Eb1	histocompatibility 2, class II antigen E beta	9.766	4.4622	0.514193	0.234941	8.47601	11.7638	7.5164	9.67415	356.069	3477.37	183.088	816.977
1438694_at	Csn1s2a	casein alpha s2-like A	7.75398	37.9841	0.276779	1.35585	6.79276	9.74769	4.93956	10.1869	110.872	859.702	30.6871	1165.62
1426154_s_at	Gm21320 /// LOC100048884 /// Mup1 /// Mup10 /// Mup11 /// Mup14 /// Mup16 /// Mup19 /// Mup2 /// Mup3 /// Mup9	predicted gene, 21320 /// novel member of the major urinary protein (Mup) gene family /// major urinary protein 1 /// major urinary protein 10 /// major urinary protein 11 /// major urinary protein 14 /// major urinary protein 16 /// major urinary protein 19 /// major urinary protein 2 /// major urinary protein 3 /// major urinary protein 9	6.663	1.42415	0.172828	0.0369404	8.38036	11.1165	5.84777	6.35787	333.226	2220.28	57.5908	82.0182
1425400_a_at	Cited4	Cbp/p300-interacting transactivator, with Glu/Asp-rich carboxy-terminal domain, 4	5.7158	0.800126	12.9869	1.81798	6.40181	8.91677	10.1008	9.7791	84.5546	483.297	1098.11	878.622
1448730_at	Cpa3	carboxypeptidase A3, mast cell	5.3322	1.29008	0.223579	0.0540929	9.32427	11.739	7.16312	7.53058	641.039	3418.15	143.323	184.898
1421551_s_at	Ifi202b	interferon activated gene 202B	5.04255	1.94068	1.02069	0.392825	7.75417	10.0883	7.78372	8.74028	215.892	1088.65	220.36	427.648
1418424_at	Tnfaip6	tumor necrosis factor alpha induced protein 6	4.77468	0.915696	0.632762	0.121352	7.411	9.6664	6.75073	6.62367	170.189	812.6	107.689	98.6107
1449363_at	Atf3	activating transcription factor 3	4.34077	0.825126	0.861516	0.163763	8.49044	10.6084	8.27539	7.99808	359.648	1561.15	309.842	255.659
1452388_at	Hspa1a	heat shock protein 1A	4.2859	3.73041	1.36402	1.18723	7.99948	10.0991	8.44734	10.3467	255.907	1096.79	349.063	1302.15
1426852_x_at	Nov	nephroblastoma overexpressed gene	3.96407	0.327633	2.85541	0.236001	6.71724	8.70423	8.23094	6.62109	105.218	417.093	300.441	98.4345
1419475_a_at	Ehf	ets homologous factor	3.94724	1.05695	6.36234	1.70364	8.02414	10.005	10.6937	10.7736	260.32	1027.55	1656.24	1750.57
1423100_at	Fos	FBJ osteosarcoma oncogene	3.77834	2.04456	0.363681	0.196797	10.6162	12.5339	9.1569	10.1887	1569.57	5930.38	570.823	1167.08
1451375_at	Ehf	ets homologous factor	3.74663	1.10455	6.55082	1.93126	8.93411	10.8397	11.6458	11.7892	489.142	1832.63	3204.28	3539.28
1449153_at	Mmp12	matrix metallopeptidase 12	3.7183	1.16052	1.19841	0.374039	6.2899	8.18454	6.55102	6.7658	78.2434	290.932	93.7679	108.82
1431213_a_at	Gm3579	predicted gene 3579	3.69646	2.50909	0.421845	0.286341	11.0942	12.9803	9.84896	11.1761	2186.15	8081	922.215	2313.92
1452418_at	BC057675 /// Gm20186	Mus musculus adult male lung cDNA, RIKEN full-length enriched library, clone:1200016E24 product:unclassifiable, full insert sequence. /// predicted gene, 20186	3.3436	1.07407	0.53362	0.171416	9.88508	11.6265	8.97897	9.08205	945.598	3161.7	504.59	541.965
1451203_at	Mb	myoglobin	3.21842	0.957966	0.109079	0.0324675	10.9832	12.6695	7.78661	7.72466	2024.24	6514.86	220.803	211.522
1460248_at	Cpxm2	carboxypeptidase X 2 (M14 family)	3.15409	0.612139	1.37285	0.266439	6.9946	8.65182	7.45177	6.7437	127.522	402.215	175.068	107.166
1418091_at	Tfcp2l1	transcription factor CP2-like 1	3.15037	0.665362	4.41496	0.932444	7.02846	8.68398	9.17086	8.58307	130.55	411.282	576.373	383.497
1438133_a_at	Cyr61	cysteine rich protein 61	3.06852	1.26658	0.910807	0.375951	8.15935	9.7769	8.02457	8.36551	285.898	877.282	260.398	329.815
1419474_a_at	Ehf	ets homologous factor	3.05202	0.94042	6.63258	2.0437	7.48162	9.09138	10.2112	10.1226	178.728	545.48	1185.42	1114.8
1448898_at	Ccl9	chemokine (C-C motif) ligand 9	3.05051	0.78293	0.569918	0.146273	8.20115	9.8102	7.38998	7.03693	294.301	897.768	167.728	131.319
1423566_a_at	Hsph1	heat shock 105kDa/110kDa protein 1	3.03277	1.53639	0.985154	0.499073	8.8818	10.4824	8.86022	9.47976	471.724	1430.63	464.721	713.99
1429379_at	Lyve1	lymphatic vessel endothelial hyaluronan receptor 1	2.97744	0.623188	0.316766	0.0663004	8.35408	9.92815	6.69557	6.01331	327.212	974.254	103.65	64.5934
1420465_s_at	Gm2083 /// Mup1 /// Mup10 /// Mup12 /// Mup13 /// Mup14 /// Mup15 /// Mup16 /// Mup19 /// Mup2 /// Mup7 /// Mup8 /// Mup9	major urinary protein LOC100048885 /// major urinary protein 1 /// major urinary protein 10 /// major urinary protein 12 /// major urinary protein 13 /// major urinary protein 14 /// major urinary protein 15 /// major urinary protein 16 /// major urinary protein 19 /// major urinary protein 2 /// major urinary protein 7 /// major urinary protein 8 /// major urinary protein 9	2.95212	1.55701	0.0861941	0.0454606	12.1198	13.6816	8.58357	9.22235	4450.76	13139.2	383.629	597.316
1425993_a_at	Hsph1	heat shock 105kDa/110kDa protein 1	2.93233	1.38738	1.14721	0.542785	9.53082	11.0829	9.72895	10.2013	739.71	2169.07	848.607	1177.34
1423062_at	Igfbp3	insulin-like growth factor binding protein 3	2.92467	0.512531	2.30153	0.403329	9.30453	10.8528	10.5071	9.54283	632.329	1849.35	1455.32	745.898
1419571_at	Slc28a3	solute carrier family 28 (sodium-coupled nucleoside transporter), member 3	2.92202	1.31608	5.79641	2.61071	7.83759	9.38456	10.3728	10.769	228.745	668.398	1325.9	1744.99
1421413_a_at	Pdlim5	PDZ and LIM domain 5	2.89793	1.01799	0.270706	0.0950947	8.36743	9.90245	6.48223	6.50796	330.253	957.049	89.4016	91.0103
1416039_x_at	Cyr61	cysteine rich protein 61	2.86477	1.31108	0.84504	0.386739	9.39624	10.9147	9.15333	9.54409	673.831	1930.37	569.414	746.549
1417601_at	Rgs1	regulator of G-protein signaling 1	2.83888	1.02722	0.60432	0.218668	7.81221	9.31753	7.08559	7.12434	224.754	638.05	135.824	139.521
1451751_at	Ddit4l	DNA-damage-inducible transcript 4-like	2.79878	1.17885	0.111068	0.0467823	9.08786	10.5727	5.91738	6.15477	544.152	1522.96	60.4379	71.2475
1416371_at	Apod	apolipoprotein D	2.795	2.65819	0.204158	0.194165	10.2492	11.732	7.95694	9.36739	1217.06	3401.68	248.473	660.488
1416111_at	Cd83	CD83 antigen	2.7638	1.83136	0.275165	0.182331	9.2255	10.6921	7.36386	8.23678	598.62	1654.46	164.719	301.659
1418412_at	Tpd52l1	tumor protein D52-like 1	2.74606	1.17143	15.9416	6.80043	6.75077	8.20814	10.7455	10.9738	107.692	295.73	1716.79	2011.09
1455899_x_at	Socs3	suppressor of cytokine signaling 3	2.741	2.13335	0.289177	0.22507	8.08183	9.53653	6.29186	7.38498	270.94	742.648	78.3498	167.148
1448201_at	Sfrp2	secreted frizzled-related protein 2	2.71084	0.857499	0.412006	0.130327	9.12644	10.5652	7.84718	7.62539	558.899	1515.08	230.27	197.456
1450923_at	Tgfb2	transforming growth factor, beta 2	2.70173	0.828311	3.61548	1.10845	6.66755	8.10144	8.52174	8.24999	101.656	274.648	367.536	304.434
1456212_x_at	Socs3	suppressor of cytokine signaling 3	2.68815	2.24238	0.274617	0.229078	8.16414	9.59075	6.29963	7.46466	286.847	771.087	78.7729	176.639
1448395_at	Sfrp1	secreted frizzled-related protein 1	2.67615	0.740866	5.52129	1.52851	7.29708	8.71724	9.76208	9.32936	157.267	420.872	868.319	643.308
1418363_at	Lalba	lactalbumin, alpha	2.67376	0.544292	20.8652	4.24749	9.0857	10.5046	13.4687	12.5912	543.335	1452.74	11336.8	6170.52
1449484_at	Stc2	stanniocalcin 2	2.6716	0.839208	0.378784	0.118984	8.84157	10.2593	7.44102	7.18812	458.753	1225.6	173.768	145.828
1438559_x_at	Slc44a2	solute carrier family 44, member 2	2.65497	1.05136	2.27992	0.90284	8.33485	9.74355	9.52384	9.59609	322.88	857.236	736.141	773.947
1417622_at	Slc12a2	solute carrier family 12, member 2	2.65131	0.545994	11.6212	2.39321	10.4857	11.8924	14.0244	13.1514	1433.9	3801.71	16663.7	9098.27
1417160_s_at	Wfdc18	WAP four-disulfide core domain 18	2.65111	0.942218	5.67915	2.0184	12.2204	13.627	14.7261	14.6402	4772.18	12651.6	27101.9	25535.9
1425475_at	Col4a5	collagen, type IV, alpha 5	2.64461	1.05782	4.09584	1.6383	7.04876	8.45182	9.08292	9.16402	132.4	350.148	542.291	573.648
1448377_at	Slpi	secretory leukocyte peptidase inhibitor	2.63458	3.63044	0.365091	0.503094	10.2534	11.651	8.79976	10.6599	1220.65	3215.9	445.648	1617.9
1429783_at	Pdlim5	PDZ and LIM domain 5	2.62971	0.993386	0.20222	0.0763895	9.95901	11.3539	7.65301	7.64344	995.318	2617.4	201.273	199.942
1456064_at	AI504432	expressed sequence AI504432	2.6108	2.03636	0.251948	0.196513	7.1308	8.5153	5.142	6.16799	140.148	365.898	35.3099	71.9036
1427126_at	Hspa1b	heat shock protein 1B	2.60014	2.76916	1.06507	1.1343	10.3992	11.7778	10.4902	11.9596	1350.46	3511.4	1438.34	3982.99
1451031_at	Sfrp4	secreted frizzled-related protein 4	2.59352	1.08003	0.717248	0.298688	7.86223	9.23714	7.38278	7.49385	232.685	603.471	166.893	180.25
1426642_at	Fn1	fibronectin 1	2.58108	0.618338	0.778956	0.186611	11.2212	12.5892	10.8608	10.1673	2387.33	6161.9	1859.63	1149.88
1433783_at	Ldb3	LIM domain binding 3	2.53542	0.428848	0.685408	0.115932	9.12437	10.4666	8.57941	7.35794	558.098	1415.01	382.524	164.045
1418589_a_at	Mlf1	myeloid leukemia factor 1	2.52938	0.6254	0.104339	0.0257983	9.07165	10.4104	5.81101	5.13386	538.072	1360.99	56.1421	35.1113
1425476_at	Col4a5	collagen, type IV, alpha 5	2.51537	1.18351	3.95029	1.85866	8.28051	9.61128	10.2625	10.5055	310.944	782.14	1228.32	1453.73
1452106_at	Npnt	nephronectin	2.50585	0.732627	93.1519	27.2345	6.30443	7.62974	12.8459	12.3971	79.0358	198.052	7362.33	5393.85
1420858_at	Pkia	protein kinase inhibitor, alpha	2.5032	1.15284	0.224096	0.103207	8.10908	9.43285	5.95127	6.15646	276.106	691.148	61.8744	71.3314
1417951_at	Eno3	enolase 3, beta muscle	2.50056	0.827234	0.0367916	0.0121714	12.1679	13.4901	7.40339	7.12975	4601.43	11506.2	169.294	140.046
1418989_at	Ctse	cathepsin E	2.49648	2.16941	0.353693	0.307354	8.4485	9.7684	6.94907	8.06637	349.344	872.13	123.561	268.053
1449577_x_at	Tpm2	tropomyosin 2, beta	2.47435	1.32279	0.0166731	0.00891348	11.2311	12.5382	5.32477	5.72835	2403.8	5947.84	40.0789	53.016
1417936_at	Ccl9	chemokine (C-C motif) ligand 9	2.46564	0.793359	0.57787	0.185939	9.51372	10.8157	8.72254	8.38858	730.997	1802.37	422.421	335.132
1427329_a_at	Ighm	immunoglobulin heavy constant mu	2.44761	6.8017	0.0467391	0.129884	11.1599	12.4513	6.74067	9.50656	2288.04	5600.22	106.941	727.378
1416713_at	Tppp3	tubulin polymerization-promoting protein family member 3	2.44408	0.877031	0.219683	0.0788308	9.85481	11.1441	7.6683	7.479	925.963	2263.12	203.418	178.404
1417851_at	Cxcl13	chemokine (C-X-C motif) ligand 13	2.44235	5.76116	0.0365076	0.0861164	10.1479	11.4362	5.37223	7.89859	1134.54	2770.94	41.4193	238.623
1421253_at	Nrap	nebulin-related anchoring protein	2.43152	1.02702	0.199422	0.084232	8.369	9.65086	6.0429	6.08137	330.614	803.893	65.9318	67.7135
1460407_at	Spib	Spi-B transcription factor (Spi-1/PU.1 related)	2.42512	3.15327	0.0896662	0.116589	8.46403	9.74209	4.98474	6.64159	353.125	856.37	31.6633	99.8432
1416505_at	Nr4a1	nuclear receptor subfamily 4, group A, member 1	2.42247	0.517905	2.51984	0.538722	10.2011	11.4776	11.5345	10.5852	1177.2	2851.73	2966.36	1536.29
1449091_at	Cldn8	claudin 8	2.40879	1.31207	1.73385	0.944435	7.90234	9.17065	8.69633	9.08818	239.245	576.291	414.816	544.269
1417458_s_at	Cks2	CDC28 protein kinase regulatory subunit 2	2.39206	0.700807	8.36006	2.44927	7.69697	8.95523	10.7605	10.2476	207.501	496.354	1734.72	1215.71
1448386_a_at	Wap	whey acidic protein	2.38336	35.8377	1.27527	19.1757	6.2619	7.51489	6.6127	11.7761	76.7395	182.898	97.8632	3507.2
1416953_at	Ctgf	connective tissue growth factor	2.37979	0.858312	0.590188	0.212861	11.1778	12.4287	10.4171	10.1967	2316.69	5513.24	1367.28	1173.55
1452318_a_at	Hspa1b	heat shock protein 1B	2.37946	2.35049	1.19592	1.18136	10.8833	12.1339	11.1414	12.3743	1888.8	4494.32	2258.85	5309.4
1417266_at	Ccl6	chemokine (C-C motif) ligand 6	2.36998	0.546872	0.784317	0.180981	10.2542	11.4991	9.90373	9.033	1221.31	2894.49	957.898	523.847
1423250_a_at	Tgfb2	transforming growth factor, beta 2	2.3595	0.900935	3.12405	1.19287	6.83952	8.078	8.48294	8.33244	114.525	270.222	357.783	322.339
1427127_x_at	Hspa1b	heat shock protein 1B	2.35456	2.44843	1.10282	1.14678	10.53	11.7655	10.6712	11.963	1478.57	3481.4	1630.6	3992.4
1453128_at	Lyve1	lymphatic vessel endothelial hyaluronan receptor 1	2.3542	0.903082	0.407401	0.156281	7.92668	9.16192	6.63121	6.48413	243.315	572.813	99.1269	89.5198
1448194_a_at	H19 /// Mir675	H19, imprinted maternally expressed transcript /// microRNA 675	2.34384	2.11242	0.121154	0.109192	9.65525	10.8841	6.61016	7.68906	806.341	1889.93	97.6918	206.366
1419555_at	Elf5	E74-like factor 5	2.34146	1.10018	2.16602	1.01774	11.0876	12.315	12.2026	12.3404	2176.2	5095.49	4713.68	5185.91
1448147_at	Tnfrsf19	tumor necrosis factor receptor superfamily, member 19	2.3404	0.276917	10.1713	1.20347	5.72597	6.95272	9.07239	7.21992	52.9282	123.873	538.347	149.077
1417395_at	Klf4	Kruppel-like factor 4 (gut)	2.33537	0.523273	0.310361	0.0695408	9.19139	10.415	7.50341	6.56905	584.636	1365.34	181.448	94.9468
1423933_a_at	Plet1	placenta expressed transcript 1	2.33071	0.95088	8.0887	3.30001	10.5307	11.7515	13.5467	13.474	1479.35	3447.94	11966	11378.2
1450449_a_at	Rilpl1	Rab interacting lysosomal protein-like 1	2.32032	0.971563	0.574963	0.240748	8.26386	9.47818	7.4654	7.42378	307.375	713.209	176.729	171.704
1416034_at	Cd24a	CD24a antigen	2.31965	1.28453	2.01314	1.1148	10.8502	12.0641	11.8597	12.2209	1846.05	4282.17	3716.34	4773.76
1415949_at	Cpe	carboxypeptidase E	2.30154	3.19791	1.3798	1.91718	10.3196	11.5222	10.7841	12.4612	1277.95	2941.25	1763.31	5638.9
1435176_a_at	Id2	inhibitor of DNA binding 2	2.29784	0.903739	4.94746	1.94583	10.3124	11.5127	12.6191	12.4731	1271.58	2921.88	6291.07	5685.49
1448416_at	Mgp	matrix Gla protein	2.28984	1.71218	1.22105	0.913015	10.9945	12.1897	11.2826	12.0584	2040.16	4671.65	2491.15	4265.29
1450997_at	Stk17b	serine/threonine kinase 17b (apoptosis-inducing)	2.28752	1.66433	0.219186	0.159473	10.2094	11.4032	8.0196	8.75455	1183.94	2708.27	259.502	431.898
1452679_at	Tubb2b	tubulin, beta 2B class IIB	2.28702	1.16308	2.65376	1.34959	6.80604	7.99951	8.21408	8.43203	111.898	255.914	296.951	345.377
1417156_at	Krt19	keratin 19	2.28598	4.72724	0.0525829	0.108738	11.5414	12.7342	7.29213	9.53313	2980.62	6813.63	156.729	740.898
1449581_at	Emid1	EMI domain containing 1	2.28066	0.834216	22.0544	8.06703	7.9412	9.13065	12.4042	12.1427	245.776	560.53	5420.44	4521.82
1425606_at	Slc5a8	solute carrier family 5 (iodide transporter), member 8	2.2774	2.07058	4.95118	4.50155	6.09919	7.28658	8.40696	9.457	68.5551	156.128	339.429	702.816
1418209_a_at	Pfn2	profilin 2	2.27473	1.23817	0.56408	0.307037	9.06418	10.2499	8.23815	8.54637	535.292	1217.65	301.948	373.863
1448507_at	Efhd1	EF hand domain containing 1	2.26629	0.921779	3.15764	1.28432	8.00635	9.18668	9.6652	9.54769	257.13	582.73	811.922	748.413
1460227_at	Timp1	tissue inhibitor of metalloproteinase 1	2.26556	1.03171	2.83452	1.2908	6.94224	8.12211	8.44534	8.49037	122.977	278.611	348.579	359.631
1435504_at	Clip4	CAP-GLY domain containing linker protein family, member 4	2.26135	1.06426	0.171866	0.0808857	7.75345	8.93064	5.21281	5.30267	215.786	487.966	37.0862	39.4695
1446147_at	Rbm39	RNA binding motif protein 39	2.2591	0.692872	2.60524	0.799032	8.26075	9.4365	9.64216	9.11282	306.713	692.898	799.062	553.648
1422743_at	Phka1	phosphorylase kinase alpha 1	2.25461	0.767601	0.38775	0.132013	8.65637	9.82925	7.28957	6.908	403.486	909.704	156.452	120.093
1419378_a_at	Fxyd2	FXYD domain-containing ion transport regulator 2	2.25055	1.40394	0.0630001	0.0393009	9.43295	10.6032	5.44445	5.93393	691.195	1555.57	43.5454	61.1352
1437932_a_at	Cldn1	claudin 1	2.24821	0.741261	9.75984	3.21793	6.7163	7.88507	10.0032	9.57121	105.149	236.398	1026.24	760.712
1426941_at	Muc15	mucin 15	2.24486	1.55294	1.58955	1.09962	11.2306	12.3972	11.8992	12.5342	2402.97	5394.32	3819.64	5931.68
1419608_a_at	Mia	melanoma inhibitory activity	2.242	1.10842	10.6935	5.28675	7.88435	9.04914	11.303	11.4515	236.279	529.739	2526.65	2800.6
1424177_at	Tmem38a	transmembrane protein 38A	2.23955	0.770826	0.539589	0.185719	7.95505	9.11827	7.06499	6.68946	248.148	555.74	133.898	103.212
1418753_at	Gfpt2	glutamine fructose-6-phosphate transaminase 2	2.22777	0.928728	0.538622	0.224545	8.30217	9.45777	7.40952	7.30285	315.648	703.19	170.015	157.898
1453596_at	Id2	inhibitor of DNA binding 2	2.22131	0.756846	5.34375	1.82072	6.76486	7.91628	9.18272	8.78079	108.749	241.567	581.129	439.825
1451513_x_at	Serpina1b	serine (or cysteine) preptidase inhibitor, clade A, member 1B	2.21936	3.04018	0.112359	0.153915	10.0214	11.1716	6.86761	8.47176	1039.32	2306.61	116.777	355.021
1423505_at	Tagln	transgelin	2.21599	0.885299	0.243315	0.0972056	11.5754	12.7233	9.53627	9.36051	3051.65	6762.43	742.514	657.347
1418210_at	Pfn2	profilin 2	2.21549	1.25563	0.605107	0.342944	8.84729	9.99492	8.12255	8.45096	460.574	1020.4	278.697	349.939
1453321_at	Fndc1	fibronectin type III domain containing 1	2.21268	0.830563	0.237753	0.0892439	9.41238	10.5582	7.33991	7.07207	681.409	1507.74	162.007	134.557
1424852_at	Mef2c	myocyte enhancer factor 2C	2.20605	1.22452	0.208986	0.116003	9.13848	10.2799	6.87996	7.17218	563.581	1243.29	117.781	144.225
1418076_at	St14	suppression of tumorigenicity 14 (colon carcinoma)	2.20105	1.1459	5.11103	2.66089	8.8758	10.014	11.2294	11.4259	469.767	1033.98	2400.99	2751.31
1424649_a_at	Tspan8	tetraspanin 8	2.1978	0.97232	16.6669	7.37356	8.64544	9.7815	12.7044	12.6639	400.439	880.084	6674.09	6489.35
1435477_s_at	Fcgr2b	Fc receptor, IgG, low affinity IIb	2.1973	0.98376	0.713662	0.319515	9.12415	10.2599	8.63746	8.61384	558.01	1226.12	398.231	391.764
1426180_a_at	Smr2	submaxillary gland androgen regulated protein 2	2.19494	0.761152	0.879299	0.30492	8.37242	9.5066	8.18685	7.7931	331.398	727.398	291.398	221.798
1415899_at	Junb	jun B proto-oncogene	2.19429	1.74934	1.14906	0.916055	8.53848	9.67224	8.73893	9.54574	371.825	815.894	427.249	747.404
1455466_at	Gpr133	G protein-coupled receptor 133	2.18811	0.589521	0.475112	0.128005	8.03393	9.16362	6.96027	6.19789	262.092	573.487	124.523	73.4091
1419154_at	Tmprss2	transmembrane protease, serine 2	2.18753	1.03148	0.984451	0.464197	9.09447	10.2238	9.07186	9.11658	546.648	1195.81	538.148	555.091
1427477_at	Tmprss13	transmembrane protease, serine 13	2.18434	0.890758	5.95007	2.4264	7.47883	8.60603	10.0517	9.88484	178.383	389.648	1061.39	945.441
1417695_a_at	Soat1	sterol O-acyltransferase 1	2.18326	0.968565	1.47943	0.656322	7.98732	9.11381	8.55236	8.50628	253.76	554.025	375.42	363.619
1448182_a_at	Cd24a	CD24a antigen	2.17504	1.16111	2.3328	1.24534	11.7376	12.8587	12.9597	13.1752	3414.9	7427.52	7966.28	9249.77
1419738_a_at	Tpm2	tropomyosin 2, beta	2.17254	1.21353	0.0864703	0.0483002	11.5999	12.7193	8.06823	8.34743	3103.93	6743.4	268.398	325.707
1418453_a_at	Atp1b1	ATPase, Na+/K+ transporting, beta 1 polypeptide	2.17217	0.724085	4.53791	1.51269	8.96049	10.0796	11.1425	10.6768	498.17	1082.11	2260.65	1636.9
1416780_at	Pfkm	phosphofructokinase, muscle	2.17144	0.783827	0.469773	0.169575	11.0563	12.175	9.96637	9.61498	2129.56	4624.21	1000.41	784.148
1437226_x_at	Marcksl1	MARCKS-like 1	2.16666	0.94741	3.67927	1.60883	9.527	10.6425	11.4064	11.3285	737.754	1598.46	2714.4	2571.65
1450842_a_at	Cenpa	centromere protein A	2.1656	0.514034	8.21719	1.95046	7.28992	8.40469	10.3286	9.3685	156.49	338.895	1285.9	660.999
1448690_at	Kcnk1	potassium channel, subfamily K, member 1	2.16487	0.889546	9.51638	3.91029	8.76536	9.87964	12.0158	11.8469	435.147	942.036	4141.03	3683.63
1418282_x_at	Serpina1b	serine (or cysteine) preptidase inhibitor, clade A, member 1B	2.16396	2.4843	0.117936	0.135395	9.83518	10.9489	6.75126	8.0641	913.45	1976.66	107.729	267.63
1424594_at	Samd4	sterile alpha motif domain containing 4	2.16043	0.719733	0.53667	0.178788	8.25454	9.36586	7.35665	6.88219	305.398	659.789	163.898	117.963
1417065_at	Egr1	early growth response 1	2.1596	1.69231	0.675599	0.529415	11.3381	12.4489	10.7723	11.5313	2588.86	5590.9	1749.03	2959.91
1417409_at	Jun	jun proto-oncogene	2.15852	0.945817	0.875369	0.383568	9.85614	10.9662	9.66411	9.58374	926.819	2000.56	811.309	767.35
1448710_at	Cxcr4	chemokine (C-X-C motif) receptor 4	2.15468	1.16581	2.00604	1.08538	8.94923	10.0567	9.95357	10.1749	494.294	1065.04	991.572	1155.98
1424076_at	Gdpd1	glycerophosphodiester phosphodiesterase domain containing 1	2.15007	0.685279	6.26069	1.99543	6.75357	7.85796	9.39989	8.85466	107.902	231.996	675.538	462.932
1450970_at	Got1	glutamate oxaloacetate transaminase 1, soluble	2.1499	1.04047	1.89904	0.919063	9.36656	10.4708	10.2918	10.3491	660.111	1419.17	1253.58	1304.31
1446148_x_at	Rbm39	RNA binding motif protein 39	2.14833	0.665809	2.67459	0.828909	8.3138	9.41702	9.73312	9.1463	318.203	683.605	851.063	566.646
1419570_at	Slc28a3	solute carrier family 28 (sodium-coupled nucleoside transporter), member 3	2.14725	1.73648	3.32255	2.68695	5.7286	6.83109	7.46089	8.25706	53.025	113.858	176.178	305.93
1423569_at	Gatm	glycine amidinotransferase (L-arginine:glycine amidinotransferase)	2.14517	0.922887	4.08151	1.75593	7.152	8.2531	9.1811	9.06533	142.222	305.091	580.481	535.718
1437502_x_at	Cd24a	CD24a antigen	2.14412	1.43543	1.99708	1.33699	10.1789	11.2793	11.1768	11.6983	1159.22	2485.51	2315.06	3323.1
1420647_a_at	Krt8	keratin 8	2.14017	1.00086	2.74985	1.28599	11.5769	12.6746	13.0362	13.0375	3054.85	6537.9	8400.4	8407.65
1423852_at	Shisa2	shisa homolog 2 (Xenopus laevis)	2.14017	0.932247	4.28508	1.86656	7.6652	8.76292	9.76452	9.6633	202.981	434.412	869.787	810.856
1423025_a_at	Gm21949 /// Schip1	predicted gene, 21949 /// schwannomin interacting protein 1	2.14008	1.07238	1.82212	0.913057	8.62625	9.72391	9.49187	9.59269	395.148	845.648	720.008	772.124
1417394_at	Klf4	Kruppel-like factor 4 (gut)	2.13347	0.655474	0.241088	0.0740703	9.72573	10.8189	7.67337	7.06398	846.715	1806.45	204.133	133.804
1434553_at	Tmem56	transmembrane protein 56	2.13345	1.25323	0.280303	0.164656	9.21893	10.3121	7.38399	7.70964	595.9	1271.32	167.033	209.331
1448886_at	Gata3	GATA binding protein 3	2.13076	0.729396	4.29085	1.46883	9.68779	10.7792	11.7891	11.3338	824.738	1757.32	3538.82	2581.2
1460188_at	Ptpn6	protein tyrosine phosphatase, non-receptor type 6	2.12884	1.12447	0.71851	0.379522	9.75321	10.8433	9.27629	9.44553	862.995	1837.18	620.071	697.249
1424007_at	Gdf10	growth differentiation factor 10	2.12743	0.593989	0.259361	0.072415	8.77938	9.86849	6.83241	6.08092	439.396	934.784	113.962	67.6923
1433683_at	Esrp2	epithelial splicing regulatory protein 2	2.12113	0.988466	5.46315	2.54588	7.35665	8.44148	9.80638	9.78965	163.898	347.648	895.398	885.07
1418818_at	Aqp5	aquaporin 5	2.12087	0.85429	51.7895	20.8609	8.73678	9.82143	14.4314	14.2042	426.612	904.786	22094	18874.7
1448748_at	Plek	pleckstrin	2.11883	1.27681	0.562866	0.339184	8.2439	9.32717	7.41476	7.76731	303.153	642.328	170.634	217.867
1416200_at	Il33	interleukin 33	2.11765	0.604896	0.970274	0.277154	8.26463	9.34709	8.22109	7.49585	307.54	651.262	298.398	180.5
1416930_at	Ly6d	lymphocyte antigen 6 complex, locus D	2.11614	3.00946	0.141918	0.201829	9.93165	11.0131	7.11478	8.70429	976.618	2066.66	138.6	417.112
1418147_at	Tfap2c	transcription factor AP-2, gamma	2.11567	0.974765	9.52929	4.39048	7.9992	9.08031	11.2516	11.2147	255.858	541.311	2438.14	2376.62
1434628_a_at	Rhpn2	rhophilin, Rho GTPase binding protein 2	2.11546	0.826367	4.4366	1.73308	7.93868	9.01965	10.0881	9.81299	245.347	519.02	1088.5	899.504
1427020_at	Scara3	scavenger receptor class A, member 3	2.10504	0.891785	0.357298	0.151366	8.34577	9.41962	6.86097	6.69574	325.332	684.838	116.24	103.661
1449027_at	Rhou	ras homolog gene family, member U	2.10095	1.02606	2.08156	1.01659	9.6187	10.6897	10.6764	10.7135	786.169	1651.7	1636.46	1679.11
1454681_at	Esrp1	epithelial splicing regulatory protein 1	2.09998	0.803208	6.98835	2.67294	9.13165	10.202	11.9366	11.6204	560.918	1177.91	3919.89	3148.49
1448606_at	Lpar1	lysophosphatidic acid receptor 1	2.09791	0.872692	0.339279	0.141134	8.65094	9.7199	7.09149	6.89503	401.97	843.298	136.38	119.018
1449458_at	Foxi1	forkhead box I1	2.09627	0.984717	6.73221	3.16243	8.69753	9.76536	11.4486	11.4264	415.162	870.294	2794.96	2752.24
1421038_a_at	Kcnn4	potassium intermediate/small conductance calcium-activated channel, subfamily N, member 4	2.09573	0.826652	20.8591	8.22782	8.4653	9.53275	12.8479	12.5733	353.434	740.7	7372.32	6094.34
1415983_at	Lcp1	lymphocyte cytosolic protein 1	2.08502	1.66464	1.21915	0.973346	10.4056	11.4657	10.6915	11.4267	1356.43	2828.18	1653.69	2752.8
1424966_at	Tmem40	transmembrane protein 40	2.08475	1.29512	3.73956	2.32314	7.02016	8.08003	8.92302	9.29611	129.801	270.603	485.398	628.648
1427492_at	Pof1b	premature ovarian failure 1B	2.0843	0.784933	7.54389	2.84098	6.98364	8.0432	9.89895	9.54959	126.556	263.781	954.728	749.398
1448205_at	Ccnb1 /// Gm5593	cyclin B1 /// predicted gene 5593	2.08416	0.586391	13.0077	3.6598	6.2624	7.32186	9.9637	9.19363	76.766	159.993	998.553	585.542
1432273_a_at	Ackr1	atypical chemokine receptor 1 (Duffy blood group)	2.08331	0.900839	0.422304	0.182608	8.86377	9.92264	7.62012	7.46946	465.865	970.541	196.737	177.228
1448780_at	Slc12a2	solute carrier family 12, member 2	2.07894	0.467376	18.1795	4.08703	8.53788	9.59373	12.7221	11.6248	371.671	772.681	6756.81	3157.97
1426817_at	Mki67	antigen identified by monoclonal antibody Ki 67	2.07562	0.514609	14.2773	3.53977	7.9004	8.95394	11.736	10.7776	238.922	495.912	3411.16	1755.41
1416076_at	Ccnb1 /// Gm5593	cyclin B1 /// predicted gene 5593	2.07384	0.500451	12.5146	3.01998	5.54618	6.59848	9.19172	8.19302	46.7267	96.9038	584.768	292.648
1427168_a_at	Col14a1	collagen, type XIV, alpha 1	2.07191	0.67113	0.555782	0.180029	9.60218	10.6531	8.75478	8.17944	777.223	1610.33	431.967	289.906
1433928_a_at	Rpl13a	ribosomal protein L13A	2.0698	0.810561	4.6529	1.82214	9.71149	10.761	11.9296	11.6266	838.398	1735.31	3900.98	3161.98
1423691_x_at	Krt8	keratin 8	2.06735	0.973393	2.76676	1.30271	11.4039	12.4517	12.8721	12.8332	2709.69	5601.87	7497.06	7297.58
1451287_s_at	Aif1l	allograft inflammatory factor 1-like	2.0642	0.286195	7.96164	1.10385	5.63063	6.67621	8.62369	6.81876	49.5436	102.268	394.448	112.889
1435567_at	Phka1	phosphorylase kinase alpha 1	2.06331	0.812542	0.45683	0.179902	8.40274	9.44771	7.27247	6.97299	338.437	698.303	154.608	125.626
1418206_at	Sdf2l1	stromal cell-derived factor 2-like 1	2.06272	1.69245	2.20915	1.81259	8.11413	9.15868	9.25762	10.0167	277.074	571.528	612.099	1035.95
1424278_a_at	Birc5	baculoviral IAP repeat-containing 5	2.06179	0.581898	12.9231	3.64727	6.15444	7.19834	9.84631	9.06515	71.2312	146.864	920.526	535.652
1417457_at	Cks2	CDC28 protein kinase regulatory subunit 2	2.06067	0.577666	9.4133	2.63882	7.97758	9.0207	11.2123	10.4206	252.053	519.398	2372.65	1370.6
1420979_at	Pak1	p21 protein (Cdc42/Rac)-activated kinase 1	2.05972	1.09162	4.00268	2.12136	6.94637	7.98881	8.94734	9.07381	123.329	254.023	493.647	538.874
1439036_a_at	Atp1b1	ATPase, Na+/K+ transporting, beta 1 polypeptide	2.05826	0.807297	3.85636	1.51255	10.407	11.4484	12.3543	12.0454	1357.76	2794.64	5236.03	4227.03
1418090_at	Plvap	plasmalemma vesicle associated protein	2.05459	1.00965	0.497612	0.244534	10.1731	11.2119	9.16615	9.18001	1154.5	2372.02	574.494	580.04
1427683_at	Egr2	early growth response 2	2.05241	2.31992	0.31202	0.352688	7.22912	8.26645	5.54883	6.76291	150.032	307.927	46.8129	108.602
1422537_a_at	Id2	inhibitor of DNA binding 2	2.04938	0.807059	4.58823	1.80688	10.0803	11.1155	12.2783	11.969	1082.63	2218.72	4967.36	4008.96
1424067_at	Icam1	intercellular adhesion molecule 1	2.04843	1.40839	0.229336	0.157679	9.04957	10.0841	6.9251	7.41915	529.898	1085.46	121.525	171.154
1417168_a_at	Usp2	ubiquitin specific peptidase 2	2.04223	1.08835	0.612078	0.32619	8.4272	9.45735	7.71899	7.84113	344.224	702.984	210.692	229.306
1420664_s_at	Procr	protein C receptor, endothelial	2.04178	0.895536	0.235405	0.10325	8.90906	9.93889	6.82228	6.6631	480.723	981.53	113.164	101.343
1426599_a_at	Slc2a1	solute carrier family 2 (facilitated glucose transporter), member 1	2.03668	0.987363	4.24805	2.05941	8.47394	9.50016	10.5607	10.5424	355.557	724.155	1510.42	1491.34
1452462_a_at	Banp	BTG3 associated nuclear protein	2.02964	1.00961	1.78222	0.886532	7.72722	8.74844	8.5609	8.57469	211.898	430.075	377.648	381.275
1448259_at	Fstl1	follistatin-like 1	2.02927	0.652041	0.567897	0.182476	10.9768	11.9977	10.1605	9.5435	2015.28	4089.55	1144.47	746.243
1437667_a_at	Bach2	BTB and CNC homology 2	2.02607	0.601851	1.32272	0.392918	8.10304	9.12173	8.50655	7.77403	274.954	557.075	363.686	218.885
1435945_a_at	Kcnn4	potassium intermediate/small conductance calcium-activated channel, subfamily N, member 4	2.02085	0.785217	18.1035	7.03425	9.67169	10.6866	13.8499	13.501	815.585	1648.17	14764.9	11593.6
1419135_at	Ltb	lymphotoxin B	2.01912	3.72475	0.0831553	0.1534	10.7121	11.7258	7.12406	9.0212	1677.51	3387.1	139.494	519.581
1450380_at	Epdr1	ependymin related protein 1 (zebrafish)	2.01841	1.69485	0.65678	0.551496	8.39701	9.41023	7.7905	8.55166	337.096	680.398	221.398	375.237
1452754_at	Creld2	cysteine-rich with EGF-like domains 2	2.01836	1.08317	2.56291	1.3754	8.79158	9.80476	10.1494	10.2646	443.128	894.392	1135.7	1230.15
1422184_a_at	Ak1	adenylate kinase 1	2.01671	0.608281	0.725354	0.218782	10.3137	11.3257	9.85049	9.1333	1272.75	2566.77	923.196	561.563
1424683_at	Fam134b	family with sequence similarity 134, member B	2.01485	0.714012	3.57449	1.26671	10.1714	11.1821	12.0092	11.5232	1153.19	2323.51	4122.08	2943.21
1448694_at	Jun	jun proto-oncogene	2.01174	0.900084	0.968493	0.433319	8.93556	9.94401	8.88938	8.73751	489.635	985.019	474.208	426.827
1417787_at	Dkkl1	dickkopf-like 1	2.01148	1.4232	1.9969	1.41289	7.41488	8.42313	8.41264	8.92178	170.648	343.254	340.766	484.98
1435989_x_at	Krt8	keratin 8	2.0103	1.0311	2.55399	1.30997	11.5355	12.5429	12.8883	12.9325	2968.5	5967.59	7581.53	7817.34
1420859_at	Pkia	protein kinase inhibitor, alpha	2.00924	0.944425	0.315344	0.148224	9.42933	10.436	7.76433	7.68183	689.462	1385.3	217.418	205.335
1416957_at	Pou2af1	POU domain, class 2, associating factor 1	2.00771	1.98849	0.133124	0.131849	8.78463	9.79018	5.87547	6.86714	440.997	885.397	58.7074	116.739
1419503_at	Stc2	stanniocalcin 2	2.00463	0.987404	0.418706	0.206238	8.63905	9.64239	7.38306	7.36477	398.669	799.187	166.925	164.823
1427445_a_at	Ttn	titin	2.00194	0.291219	0.0206226	0.00299995	12.2166	13.218	6.61695	4.83713	4759.46	9528.15	98.1526	28.5839
1448487_at	Lrrfip1	leucine rich repeat (in FLII) interacting protein 1	2.00069	0.822754	0.892199	0.366903	8.24303	9.24353	8.07846	7.797	302.969	606.148	270.309	222.398
1451999_at	Ldb3	LIM domain binding 3	1.99272	0.517959	1.1534	0.299798	8.13556	9.1303	8.34145	7.39236	281.221	560.393	324.359	168.004
1448613_at	Ecm1	extracellular matrix protein 1	1.98769	1.52901	0.264179	0.203216	9.8725	10.8636	7.95209	8.56468	937.387	1863.24	247.638	378.64
1455896_a_at	Kcnk1	potassium channel, subfamily K, member 1	1.9824	0.960553	8.8435	4.28504	7.52401	8.51125	10.6686	10.6106	184.057	364.874	1627.71	1563.5
1439377_x_at	Cdc20	cell division cycle 20	1.97884	0.41336	11.5456	2.41177	7.35343	8.33808	10.8827	9.60817	163.532	323.603	1888.08	780.456
1448749_at	Plek	pleckstrin	1.96951	1.53191	0.438166	0.340812	7.92746	8.9053	6.73701	7.35234	243.447	479.47	106.67	163.409
1426172_a_at	Cd209a	CD209a antigen	1.96834	1.19062	0.312944	0.189295	7.33677	8.31374	5.66075	5.91246	161.654	318.19	50.5888	60.2319
1419004_s_at	Bcl2a1a /// Bcl2a1b /// Bcl2a1d	B cell leukemia/lymphoma 2 related protein A1a /// B cell leukemia/lymphoma 2 related protein A1b /// B cell leukemia/lymphoma 2 related protein A1d	1.9668	1.50645	0.584763	0.447892	8.70547	9.68132	7.93139	8.52254	417.452	821.044	244.11	367.74
1418465_at	Ncf4	neutrophil cytosolic factor 4	1.96312	1.29882	0.54268	0.359042	7.90828	8.88143	7.02645	7.40365	240.231	471.603	130.368	169.325
1452954_at	Ube2c	ubiquitin-conjugating enzyme E2C	1.96218	0.403429	11.9635	2.45973	7.43904	8.4115	11.0196	9.71	173.53	340.497	2076.03	837.53
1460330_at	Anxa3	annexin A3	1.9615	2.88025	0.606662	0.890818	10.0687	11.0406	9.34765	10.8738	1073.93	2106.52	651.515	1876.53
1448561_at	Ncf2	neutrophil cytosolic factor 2	1.96034	1.29466	0.593616	0.392037	8.29402	9.26512	7.54162	7.91419	313.869	615.291	186.317	241.217
1417588_at	Galnt3	UDP-N-acetyl-alpha-D-galactosamine:polypeptide N-acetylgalactosaminyltransferase 3	1.96029	0.836601	14.6999	6.27351	7.54094	8.51201	11.4187	11.1613	186.23	365.065	2737.55	2290.24
1428242_at	Hmha1	histocompatibility (minor) HA-1	1.95787	1.88168	0.201674	0.193826	8.80168	9.77096	6.49177	7.4038	446.241	873.682	89.9951	169.342
1423851_a_at	Shisa2	shisa homolog 2 (Xenopus laevis)	1.95692	0.946651	3.41587	1.65241	7.27717	8.24576	9.04943	8.97033	155.113	303.543	529.845	501.578
1448870_at	Ltbp1	latent transforming growth factor beta binding protein 1	1.95484	0.825094	0.663894	0.280215	8.16432	9.13137	7.57335	7.29598	286.884	560.811	190.46	157.148
1417896_at	Tjp3	tight junction protein 3	1.95414	0.990381	1.11856	0.5669	7.38479	8.35132	7.54643	7.53249	167.125	326.586	186.94	185.142
1422638_s_at	Rassf5	Ras association (RalGDS/AF-6) domain family member 5	1.95173	1.1828	0.545775	0.330754	8.89004	9.85479	8.01641	8.25862	474.425	925.949	258.929	306.262
1456437_x_at	C1ra /// C1rb	complement component 1, r subcomponent A /// complement component 1, r subcomponent B	1.95083	1.78487	0.286977	0.262564	8.03547	8.99956	6.23447	7.0703	262.371	511.843	75.2946	134.391
1431936_a_at	Neu2	neuraminidase 2	1.95049	0.694721	0.615246	0.219136	8.24565	9.20949	7.54488	7.01939	303.52	592.013	186.739	129.732
1422123_s_at	Ceacam1 /// Ceacam2	carcinoembryonic antigen-related cell adhesion molecule 1 /// carcinoembryonic antigen-related cell adhesion molecule 2	1.95011	1.03416	3.55404	1.88473	9.7425	10.7061	11.572	11.6204	856.614	1670.49	3044.44	3148.44
1448682_at	Dynll1	dynein light chain LC8-type 1	1.94735	1.01361	1.77973	0.926367	11.5916	12.5531	12.4233	12.4428	3086.16	6009.82	5492.52	5567.3
1450995_at	Folr1	folate receptor 1 (adult)	1.94676	1.06581	13.848	7.58149	8.49044	9.45152	12.282	12.374	359.648	700.148	4980.4	5308.16
1452124_at	Ank3	ankyrin 3, epithelial	1.94309	0.777471	2.84408	1.13797	8.88859	9.84694	10.3966	10.0334	473.95	920.928	1347.95	1047.99
1460208_at	Fbn1	fibrillin 1	1.9425	0.712151	0.651169	0.238729	10.591	11.5489	9.97207	9.48233	1542.4	2996.12	1004.37	715.261
1423952_a_at	Krt7	keratin 7	1.93881	1.80972	0.938405	0.875927	9.06581	10.021	8.97409	9.82986	535.896	1039	502.888	910.087
1450912_at	Ms4a1	membrane-spanning 4-domains, subfamily A, member 1	1.93821	4.30482	0.0567202	0.125977	7.85129	8.80602	3.7113	5.81725	230.927	447.585	13.0982	56.3855
1456694_x_at	Ptpn6	protein tyrosine phosphatase, non-receptor type 6	1.93729	1.21768	0.774896	0.487061	9.83704	10.7911	9.46911	9.75325	914.627	1771.9	708.741	863.022
1451152_a_at	Atp1b1	ATPase, Na+/K+ transporting, beta 1 polypeptide	1.93693	0.75233	4.33448	1.68357	10.3535	11.3073	12.4694	12.0588	1308.32	2534.13	5670.9	4266.39
1423890_x_at	Atp1b1	ATPase, Na+/K+ transporting, beta 1 polypeptide	1.93652	0.754576	4.4759	1.74406	9.74011	10.6936	11.9023	11.496	855.194	1656.1	3827.76	2888.34
1433575_at	Sox4	SRY (sex determining region Y)-box 4	1.93498	0.900339	3.07443	1.43052	10.5644	11.5167	12.1847	12.0332	1514.23	2930	4655.39	4191.43
1427711_a_at	Ceacam1	carcinoembryonic antigen-related cell adhesion molecule 1	1.93283	1.07425	3.96655	2.20457	7.01748	7.96819	9.00536	9.10869	129.56	250.417	513.907	552.063
1460242_at	Cd55	CD55 antigen	1.9307	1.42449	0.922746	0.680811	8.93832	9.88745	8.82233	9.33277	490.572	947.148	452.674	644.829
1421027_a_at	Mef2c	myocyte enhancer factor 2C	1.92933	1.28954	0.189177	0.126444	9.49033	10.4384	7.08814	7.455	719.239	1387.65	136.063	175.46
1448323_a_at	Bgn	biglycan	1.92785	0.840497	0.749764	0.326879	10.3629	11.3098	9.94736	9.69667	1316.83	2538.65	987.31	829.831
1451446_at	Antxr1	anthrax toxin receptor 1	1.92444	1.04137	0.156187	0.0845167	10.4372	11.3816	7.75853	7.817	1386.45	2668.15	216.545	225.503
1449360_at	Csf2rb2	colony stimulating factor 2 receptor, beta 2, low-affinity (granulocyte-macrophage)	1.92321	1.48119	0.197782	0.152325	8.57837	9.52189	6.24036	6.80712	382.249	735.148	75.6021	111.981
1426039_a_at	Alox12e	arachidonate lipoxygenase, epidermal	1.92281	0.951529	0.524989	0.259797	8.21554	9.15876	7.2859	7.21422	297.252	571.559	156.054	148.49
1424265_at	Npl	N-acetylneuraminate pyruvate lyase	1.91945	0.465265	1.18005	0.286038	8.15179	9.09249	8.39064	7.28677	284.403	545.898	335.61	156.148
1417626_at	Pde4dip	phosphodiesterase 4D interacting protein (myomegalin)	1.91866	0.83676	0.112145	0.0489081	10.441	11.3811	7.28445	7.02734	1390.15	2667.22	155.898	130.449
1417607_at	Cox6a2	cytochrome c oxidase subunit VIa polypeptide 2	1.91863	1.20622	0.0713675	0.0448681	10.9498	11.8899	7.14119	7.41169	1977.94	3794.93	141.161	170.271
1419627_s_at	Clec4n	C-type lectin domain family 4, member n	1.91847	1.14359	1.0028	0.597766	8.20822	9.14818	8.21226	8.40583	295.747	567.383	296.577	339.162
1434920_a_at	Evl	Ena-vasodilator stimulated phosphoprotein	1.91827	2.40158	0.328925	0.411799	9.30737	10.2472	7.7032	8.96719	633.576	1215.37	208.399	500.487
1422598_at	Casq1	calsequestrin 1	1.91806	0.908889	0.0280409	0.0132874	11.4495	12.3892	6.29322	6.1554	2796.77	5364.36	78.4238	71.2785
1448883_at	Lgmn	legumain	1.9173	1.10793	1.29038	0.745657	9.46888	10.408	9.83668	9.98454	708.624	1358.65	914.398	1013.09
1422814_at	Aspm	asp (abnormal spindle)-like, microcephaly associated (Drosophila)	1.91688	0.426258	13.0017	2.89119	5.32007	6.25883	9.0207	7.7905	39.9485	76.5767	519.398	221.398
1429005_at	Mfhas1	malignant fibrous histiocytoma amplified sequence 1	1.90937	1.37499	0.521596	0.375616	8.94518	9.87828	8.00618	8.46561	492.909	941.148	257.099	353.51
1426221_at	Vwa5a	von Willebrand factor A domain containing 5A	1.90614	1.1119	1.51729	0.885075	9.16674	10.0974	9.76824	9.92127	574.729	1095.51	872.033	969.613
1417872_at	Fhl1	four and a half LIM domains 1	1.90564	0.49201	0.0480794	0.0124134	12.1267	13.057	7.74824	6.725	4471.92	8521.86	215.007	105.786
1451828_a_at	Acsl4	acyl-CoA synthetase long-chain family member 4	1.90338	0.87217	52.6353	24.1186	6.16072	7.08929	11.8787	11.6814	71.542	136.172	3765.64	3284.27
1454783_at	Il13ra1	interleukin 13 receptor, alpha 1	1.90239	2.52154	0.4877	0.646425	8.16863	9.09645	7.1327	8.467	287.742	547.398	140.332	353.852
1419605_at	Clec10a	C-type lectin domain family 10, member A	1.89973	0.451597	0.328006	0.0779724	10.5193	11.4451	8.91109	7.76419	1467.65	2788.13	481.398	217.398
1419194_s_at	Gm9835 /// Gmfg	predicted pseudogene 9835 /// glia maturation factor, gamma	1.89889	1.36831	0.679194	0.489418	9.82121	10.7464	9.26311	9.7155	904.648	1717.82	614.431	840.734
1452532_x_at	Ceacam1	carcinoembryonic antigen-related cell adhesion molecule 1	1.89755	0.989739	3.73104	1.94606	7.68415	8.60829	9.58373	9.56885	205.664	390.259	767.342	759.468
1460732_a_at	Ppl	periplakin	1.89529	1.22841	1.50465	0.975221	7.36585	8.28827	7.95527	8.25207	164.946	312.62	248.185	304.874
1437067_at	Phtf2	putative homeodomain transcription factor 2	1.89449	0.904102	0.576313	0.275032	8.34719	9.269	7.55211	7.40667	325.653	616.946	187.678	169.68
1454893_at	Fam189b	family with sequence similarity 189, member B	1.89399	1.11422	0.331932	0.195272	8.56133	9.48276	6.97029	7.12632	377.762	715.477	125.391	139.713
1448595_a_at	Bex1	brain expressed gene 1	1.89089	4.58463	0.464083	1.12521	7.58209	8.50116	6.47455	8.67135	191.618	362.329	88.9267	407.696
1424612_at	Nipal2	NIPA-like domain containing 2	1.89033	0.783433	9.91932	4.11098	8.23812	9.15676	11.5484	11.1962	301.939	570.766	2995.03	2346.41
1417339_a_at	Dynll1	dynein light chain LC8-type 1	1.88746	1.1487	1.62949	0.991706	11.8933	12.8098	12.5978	12.7978	3804.1	7180.07	6198.76	7120.52
1418374_at	Fxyd3	FXYD domain-containing ion transport regulator 3	1.88725	1.40062	3.8059	2.82455	11.6085	12.5248	13.5368	14.0228	3122.61	5893.14	11884.4	16645.5
1426298_at	Irx2	Iroquois related homeobox 2 (Drosophila)	1.88249	1.2197	3.25303	2.1077	9.59776	10.5104	11.2995	11.5861	774.841	1458.63	2520.58	3074.35
1420404_at	Cd86	CD86 antigen	1.88142	1.44086	0.518325	0.396952	7.81473	8.72655	6.86666	7.39358	225.148	423.597	116.7	168.148
1415806_at	Plat	plasminogen activator, tissue	1.88131	0.976898	0.411678	0.213769	9.00103	9.91277	7.72062	7.6869	512.367	963.923	210.93	206.057
1451047_at	Itm2a	integral membrane protein 2A	1.88102	1.43657	0.131994	0.100806	10.5392	11.4507	7.61774	8.14037	1488.03	2799.02	196.412	282.16
1435494_s_at	Dsp	desmoplakin	1.87892	0.624242	3.9917	1.32618	9.36533	10.2752	11.3623	10.6825	659.544	1239.23	2632.7	1643.45
1427161_at	Cenpf	centromere protein F	1.87759	0.508307	11.9971	3.2479	5.90905	6.81794	9.49367	8.51744	60.09	112.825	720.908	366.443
1451791_at	Tfpi	tissue factor pathway inhibitor	1.87599	1.07243	0.421883	0.241174	7.70299	8.61065	6.45791	6.55879	208.369	390.898	87.9071	94.2743
1421052_a_at	Gm14680 /// Sms	predicted gene 14680 /// spermine synthase	1.87272	0.977083	1.45957	0.76152	8.31209	9.21723	8.85763	8.82418	317.826	595.2	463.888	453.257
1418762_at	Cd55	CD55 antigen	1.87153	1.19257	0.83402	0.531452	9.30754	10.2118	9.04569	9.29977	633.649	1185.89	528.476	630.244
1418826_at	Ms4a6b	membrane-spanning 4-domains, subfamily A, member 6B	1.86921	1.47337	0.284639	0.224361	10.2646	11.167	8.45182	9.01094	1230.15	2299.41	350.148	515.898
1426571_at	Ano1	anoctamin 1, calcium activated chloride channel	1.86903	1.02733	6.59644	3.62579	9.39317	10.2955	12.1149	12.1538	672.398	1256.73	4435.43	4556.64
1417959_at	Pdlim7	PDZ and LIM domain 7	1.8689	0.946523	0.269116	0.136297	9.24755	10.1497	7.35385	7.27456	607.842	1135.99	163.58	154.832
1452242_at	Cep55	centrosomal protein 55	1.86734	0.606015	13.1698	4.27405	5.43769	6.33867	9.15685	8.43428	43.3418	80.934	570.804	345.916
1451527_at	Pcolce2	procollagen C-endopeptidase enhancer 2	1.86693	0.698755	0.133321	0.0498995	9.83425	10.7349	6.92723	6.41009	912.863	1704.25	121.704	85.0414
1423452_at	Stk17b	serine/threonine kinase 17b (apoptosis-inducing)	1.86624	1.24354	0.230212	0.153398	10.8042	11.7044	8.68527	8.99972	1788.13	3337.07	411.648	511.899
1451701_x_at	Cldn3	claudin 3	1.86584	1.40506	4.06796	3.06336	9.55559	10.4554	11.5799	12.0705	752.522	1404.09	3061.23	4301.22
1452331_s_at	Qser1	glutamine and serine rich 1	1.86515	0.608217	3.20484	1.04508	7.44417	8.34346	9.12442	8.40708	174.148	324.812	558.115	339.455
1415989_at	Vcam1	vascular cell adhesion molecule 1	1.86442	1.45569	0.361391	0.282165	8.77223	9.67095	7.30386	7.84556	437.224	815.167	158.009	230.011
1421855_at	Fgl2	fibrinogen-like protein 2	1.86313	1.39333	0.213106	0.15937	8.8572	9.75493	6.62685	7.10539	463.75	864.027	98.828	137.7
1419739_at	Tpm2	tropomyosin 2, beta	1.8617	0.831629	0.371471	0.165937	8.12823	9.02486	6.69956	6.43357	279.797	520.898	103.936	86.4364
1449028_at	Rhou	ras homolog gene family, member U	1.85897	1.05999	1.8716	1.06719	8.84045	9.73496	9.74473	9.82878	458.396	852.146	857.935	909.403
1416554_at	Pdlim1	PDZ and LIM domain 1 (elfin)	1.85786	0.939217	1.48354	0.749982	10.1266	11.0202	10.6956	10.6052	1117.9	2076.91	1658.45	1557.64
1428112_at	Manf	mesencephalic astrocyte-derived neurotrophic factor	1.85671	1.12018	2.84951	1.71915	10.5044	11.3971	12.0151	12.1788	1452.57	2697	4139.11	4636.53
1448393_at	Cldn7	claudin 7	1.85655	1.16842	4.32878	2.72432	9.45903	10.3517	11.573	11.7975	703.803	1306.65	3046.61	3559.72
1424464_s_at	Mfsd6	major facilitator superfamily domain containing 6	1.85577	0.967661	5.07052	2.64395	7.11698	8.009	9.45911	9.41169	138.811	257.601	703.845	681.084
1419816_s_at	Errfi1	ERBB receptor feedback inhibitor 1	1.85556	0.842387	2.07394	0.941528	10.1522	11.044	11.2046	10.9571	1137.92	2111.47	2359.97	1988.01
1435323_a_at	Mboat1	membrane bound O-acyltransferase domain containing 1	1.85532	1.25571	1.53	1.03553	7.95297	8.84463	8.5665	8.89501	247.789	459.727	379.117	476.063
1451191_at	Crabp2	cellular retinoic acid binding protein II	1.85516	1.8298	2.52381	2.48931	8.05985	8.95139	9.39545	10.2671	266.843	495.037	673.462	1232.3
1420249_s_at	Ccl6	chemokine (C-C motif) ligand 6	1.85429	0.643753	0.713247	0.247618	8.58816	9.47902	8.10063	7.46521	384.851	713.626	274.494	176.706
1416008_at	Satb1	special AT-rich sequence binding protein 1	1.85426	0.823143	1.22912	0.545629	9.20726	10.0981	9.50488	9.2241	591.101	1096.06	726.533	598.04
1417928_at	Pdlim4	PDZ and LIM domain 4	1.8537	2.31954	0.344023	0.430476	9.0379	9.92831	7.49847	8.71231	525.628	974.358	180.828	419.438
1438802_at	Foxp1	forkhead box P1	1.8521	0.776489	0.599509	0.251343	7.71581	8.60497	6.97767	6.6127	210.228	389.364	126.034	97.8638
1449896_at	Mlph	melanophilin	1.84898	0.873864	4.55465	2.15262	7.20302	8.08975	9.39036	9.19585	147.342	272.432	671.091	586.442
1418133_at	Bcl3	B cell leukemia/lymphoma 3	1.8462	1.82684	0.707944	0.700522	7.75804	8.6426	7.25975	8.1291	216.473	399.651	153.251	279.965
1426915_at	Dapk1	death associated protein kinase 1	1.84562	1.05624	1.39774	0.79992	9.19436	10.0785	9.67745	9.75639	585.838	1081.23	818.846	864.9
1451780_at	Blnk	B cell linker	1.84427	0.779959	1.4198	0.600446	9.08191	9.96496	9.5876	9.22907	541.911	999.428	769.403	600.103
1433804_at	Jak1	Janus kinase 1	1.84099	0.959112	1.08989	0.567806	9.78536	10.6658	9.90954	9.84932	882.446	1624.57	961.767	922.443
1451204_at	Scara5	scavenger receptor class A, member 5 (putative)	1.84017	0.844823	1.5071	0.691911	10.6931	11.573	11.2849	11.0416	1655.6	3046.59	2495.16	2107.97
1450716_at	Adamts1	a disintegrin-like and metallopeptidase (reprolysin type) with thrombospondin type 1 motif, 1	1.83967	0.970717	0.280744	0.148137	9.04797	9.92742	7.2153	7.17242	529.311	973.76	148.601	144.25
1419835_s_at	Plec	plectin	1.83864	1.10737	0.643418	0.387516	10.4311	11.3098	9.79497	9.94211	1380.66	2538.54	888.341	983.722
1436905_x_at	Laptm5	lysosomal-associated protein transmembrane 5	1.83817	1.09341	0.472816	0.281247	10.8995	11.7777	9.81882	9.94765	1910.15	3511.18	903.148	987.51
1434773_a_at	Slc2a1	solute carrier family 2 (facilitated glucose transporter), member 1	1.83717	0.980768	3.89637	2.08007	8.69705	9.57454	10.6592	10.6312	415.024	762.47	1617.09	1585.99
1449740_s_at	Dsg2	desmoglein 2	1.83609	0.920973	4.40367	2.20886	9.4214	10.298	11.5601	11.4413	685.683	1258.97	3019.52	2780.9
1452107_s_at	Npnt	nephronectin	1.8357	0.813407	72.746	32.234	5.83309	6.70942	12.0179	11.7199	57.0079	104.65	4147.09	3373.28
1450678_at	Itgb2	integrin beta 2	1.83416	1.59506	0.309019	0.268736	9.6512	10.5263	7.95697	8.63058	804.083	1474.82	248.477	396.336
1420980_at	Pak1	p21 protein (Cdc42/Rac)-activated kinase 1	1.83353	1.24941	2.58982	1.76477	8.06832	8.94295	9.44118	9.76242	268.415	492.148	695.148	868.525
1424030_at	Grhl1	grainyhead-like 1 (Drosophila)	1.8335	0.9569	6.30735	3.2918	8.04657	8.92116	10.7036	10.64	264.398	484.772	1667.65	1595.77
1433674_a_at	Snhg1	small nucleolar RNA host gene 1	1.83256	1.0977	1.53318	0.918373	9.71983	10.5937	10.3364	10.4708	843.258	1545.32	1292.87	1419.18
1435939_s_at	Hepacam2	HEPACAM family member 2	1.83103	1.75983	0.213187	0.204897	7.97885	8.85151	5.74904	6.56448	252.274	461.922	53.7815	94.6465
1425896_a_at	Fbn1	fibrillin 1	1.8304	0.644586	0.644861	0.227091	9.78213	10.6543	9.14919	8.51563	880.468	1611.61	567.779	365.983
1435331_at	Pyhin1	pyrin and HIN domain family, member 1	1.83025	1.13859	0.248776	0.154762	8.66924	9.54128	6.66216	6.8494	407.1	745.096	101.277	115.312
1435964_a_at	Taok3	TAO kinase 3	1.82894	0.642289	0.905461	0.31798	7.90986	8.78087	7.76659	7.12788	240.495	439.852	217.759	139.864
1417178_at	Gipc2	GIPC PDZ domain containing family, member 2	1.82884	1.35155	0.35944	0.265634	7.81498	8.68591	6.33881	6.77342	225.187	411.831	80.9415	109.396
1416625_at	Serping1	serine (or cysteine) peptidase inhibitor, clade G, member 1	1.8264	1.02066	0.249353	0.139348	12.0473	12.9163	10.0436	10.0731	4232.65	7730.49	1055.42	1077.23
1418110_a_at	Inpp5d	inositol polyphosphate-5-phosphatase D	1.82624	1.18675	0.631833	0.410585	7.83787	8.70674	7.17548	7.4225	228.788	417.822	144.556	171.552
1450106_a_at	Evl	Ena-vasodilator stimulated phosphoprotein	1.82556	2.05815	0.393493	0.443627	8.67625	9.54459	7.33066	8.37201	409.083	746.805	160.971	331.303
1451021_a_at	Klf5	Kruppel-like factor 5	1.82542	1.25354	3.82198	2.62462	7.51831	8.38654	9.45263	9.77865	183.332	334.657	700.691	878.347
1420847_a_at	Fgfr2	fibroblast growth factor receptor 2	1.82531	0.824171	0.226632	0.10233	8.56471	9.43285	6.42313	6.14415	378.648	691.148	85.8136	70.7251
1451538_at	Sox9	SRY (sex determining region Y)-box 9	1.82528	0.690384	4.05076	1.53214	7.78143	8.64955	9.79963	9.2651	220.011	401.583	891.212	615.279
1450505_a_at	Fam134b	family with sequence similarity 134, member B	1.82516	0.708265	3.44153	1.33551	8.63032	9.49834	10.4134	9.91574	396.265	723.246	1363.76	965.903
1419062_at	Epb4.1l3	erythrocyte protein band 4.1-like 3	1.82406	1.16974	0.501452	0.321574	7.97543	8.84259	6.97962	7.20581	251.678	459.076	126.204	147.627
1424927_at	Glipr1	GLI pathogenesis-related 1 (glioma)	1.82373	1.4382	0.317605	0.250466	8.45593	9.32282	6.80124	7.32551	351.148	640.398	111.526	160.398
1425532_a_at	Bin1	bridging integrator 1	1.82272	1.22603	1.63504	1.09979	9.55679	10.4229	10.2661	10.5601	753.148	1372.78	1231.43	1509.77
1418626_a_at	Clu	clusterin	1.82061	3.38825	0.636669	1.18487	11.7093	12.5737	11.0579	12.8185	3348.52	6096.36	2131.9	7223.4
1417143_at	Lpar1	lysophosphatidic acid receptor 1	1.82038	1.16016	0.312694	0.199285	8.5474	9.41164	6.87022	7.08455	374.132	681.062	116.989	135.726
1425619_s_at	Dsg2	desmoglein 2	1.82007	1.00959	4.40876	2.44553	7.52922	8.39321	9.66959	9.68336	184.723	336.208	814.398	822.208
1416503_at	Lxn	latexin	1.81937	0.943502	4.14133	2.14765	8.75702	9.62046	10.8071	10.7232	432.639	787.13	1791.7	1690.48
1448254_at	Ptn	pleiotrophin	1.81875	2.21527	0.0874548	0.106522	11.6677	12.5307	8.15242	9.2999	3253.41	5917.15	284.527	630.304
1425028_a_at	Tpm2	tropomyosin 2, beta	1.81779	1.69046	0.040919	0.038053	11.6018	12.4639	6.99067	7.74809	3107.97	5649.63	127.175	214.985
1419156_at	Sox4	SRY (sex determining region Y)-box 4	1.81482	0.687426	4.21411	1.59624	9.24167	10.1015	11.3169	10.7762	605.367	1098.63	2551.08	1753.68
1420394_s_at	Gp49a /// Lilrb4	glycoprotein 49 A /// leukocyte immunoglobulin-like receptor, subfamily B, member 4	1.81443	1.09676	0.841532	0.50868	8.79738	9.65689	8.54847	8.68172	444.914	807.262	374.409	410.638
1428455_at	Col14a1	collagen, type XIV, alpha 1	1.8144	0.808827	0.454103	0.202431	8.52192	9.38141	7.38301	7.07691	367.58	666.938	166.919	135.009
1427416_x_at	Dusp7	dual specificity phosphatase 7	1.81389	0.996444	2.40603	1.32173	8.68047	9.53956	9.94712	9.94198	410.281	744.204	987.148	983.638
1419157_at	Sox4	SRY (sex determining region Y)-box 4	1.81313	0.739649	2.47281	1.00876	8.15319	9.01167	9.45934	9.02426	284.679	516.16	703.956	520.681
1427076_at	Mpeg1	macrophage expressed gene 1	1.81293	1.41973	0.792656	0.62074	10.2856	11.1439	9.95035	10.456	1248.16	2262.83	989.361	1404.63
1416129_at	Errfi1	ERBB receptor feedback inhibitor 1	1.81231	0.771266	2.20223	0.937205	11.1217	11.9795	12.2607	11.886	2228.26	4038.3	4907.14	3784.71
1416579_a_at	Epcam	epithelial cell adhesion molecule	1.81223	0.991019	4.10666	2.24572	11.8874	12.7451	13.9253	13.9123	3788.38	6865.43	15557.6	15417.8
1448830_at	Dusp1	dual specificity phosphatase 1	1.81179	0.657444	0.21225	0.0770192	11.2038	12.0612	8.96765	8.36259	2358.76	4273.58	500.648	329.148
1421072_at	Irx5	Iroquois related homeobox 5 (Drosophila)	1.81171	0.832395	4.22054	1.93914	8.38347	9.24082	10.4609	10.1962	333.946	605.012	1409.43	1173.21
1448823_at	Cxcl12	chemokine (C-X-C motif) ligand 12	1.8116	1.58731	0.153802	0.134761	11.3485	12.2057	8.64763	9.31422	2607.56	4723.85	401.048	636.589
1425538_x_at	Ceacam1	carcinoembryonic antigen-related cell adhesion molecule 1	1.81068	0.913359	4.5767	2.30863	9.65974	10.5163	11.8541	11.7233	808.859	1464.58	3701.91	3381.17
1450070_s_at	Pak1	p21 protein (Cdc42/Rac)-activated kinase 1	1.80748	1.2677	3.21117	2.25219	8.0816	8.93558	9.7647	10.1069	270.898	489.642	869.898	1102.77
1418301_at	Irf6	interferon regulatory factor 6	1.80509	0.89217	3.54165	1.75046	8.28261	9.13469	10.107	9.94243	311.398	562.102	1102.86	983.939
1424412_at	Ogfrl1	opioid growth factor receptor-like 1	1.80421	1.48716	1.11272	0.917179	9.97317	10.8245	10.1273	10.6998	1005.13	1813.48	1118.43	1663.28
1419056_at	Rtn2	reticulon 2 (Z-band associated protein)	1.8042	1.06949	0.112008	0.0663959	9.76674	10.6181	6.60841	6.70533	871.126	1571.68	97.5729	104.353
1416442_at	Ier2	immediate early response 2	1.80416	1.11657	1.83332	1.13462	9.54004	10.3914	10.4145	10.5736	744.453	1343.11	1364.82	1523.92
1421269_at	Ugcg	UDP-glucose ceramide glucosyltransferase	1.80177	0.988982	0.657869	0.361101	7.69222	8.54164	7.08809	7.07211	206.819	372.639	136.06	134.56
1417911_at	Ccna2	cyclin A2	1.79742	0.490193	11.0024	3.00057	7.06886	7.91479	10.5286	9.50003	134.258	241.318	1477.15	724.091
1424800_at	Enah	enabled homolog (Drosophila)	1.79701	0.638423	5.43528	1.93099	9.78821	10.6338	12.2306	11.5832	884.191	1588.9	4805.83	3068.15
1424413_at	Ogfrl1	opioid growth factor receptor-like 1	1.7951	1.5697	1.076	0.940892	9.50281	10.3469	9.60849	10.259	725.489	1302.32	780.625	1225.35
1418655_at	B4galnt1	beta-1,4-N-acetyl-galactosaminyl transferase 1	1.79455	1.3134	2.16874	1.58726	8.80232	9.64594	9.91918	10.3125	446.439	801.159	968.209	1271.65
1431292_a_at	Twf2	twinfilin, actin-binding protein, homolog 2 (Drosophila)	1.79361	1.13077	0.690274	0.43518	8.49977	9.34264	7.96501	8.14232	361.982	649.255	249.867	282.543
1437689_x_at	Clu	clusterin	1.79217	2.89474	0.728963	1.17743	12.1168	12.9585	11.6607	13.1942	4441.48	7959.9	3237.67	9372.22
1449369_at	Tmprss2	transmembrane protease, serine 2	1.7918	1.18463	0.735756	0.486437	7.76927	8.61068	7.32657	7.57101	218.164	390.907	160.516	190.152
1449852_a_at	Ehd4	EH-domain containing 4	1.79167	0.821493	2.51721	1.15416	9.38264	10.2239	10.7145	10.4308	667.507	1195.95	1680.26	1380.32
1424302_at	Pirb	paired Ig-like receptor B	1.7916	0.900953	0.498687	0.250778	7.84615	8.6874	6.84236	6.69188	230.105	412.257	114.751	103.385
1441992_at	Rab14	RAB14, member RAS oncogene family	1.79107	0.704624	1.4555	0.572608	7.6829	8.52372	8.22442	7.71934	205.487	368.041	299.086	210.743
1418990_at	Ms4a4d	membrane-spanning 4-domains, subfamily A, member 4D	1.79065	0.843284	0.12108	0.0570213	8.97455	9.81503	5.92859	5.68268	503.047	900.781	60.9092	51.3637
1448123_s_at	Tgfbi	transforming growth factor, beta induced	1.79015	1.67099	0.190262	0.177597	10.4957	11.3358	8.10181	8.84251	1443.89	2584.79	274.718	459.051
1417104_at	Emp3	epithelial membrane protein 3	1.78911	1.49728	0.22604	0.18917	9.24882	10.0881	7.10347	7.68582	608.376	1088.45	137.518	205.903
1416221_at	Fstl1	follistatin-like 1	1.78612	0.668153	0.45941	0.171856	11.3916	12.2284	10.2694	9.6877	2686.65	4798.68	1234.27	824.683
1419155_a_at	Sox4	SRY (sex determining region Y)-box 4	1.78607	0.741131	3.99088	1.65602	9.23722	10.074	11.2339	10.8017	603.504	1077.9	2408.51	1785.02
1416007_at	Satb1	special AT-rich sequence binding protein 1	1.78495	0.865444	1.0739	0.520687	9.27035	10.1062	9.37321	9.16472	617.523	1102.25	663.158	573.926
1417481_at	Ramp1	receptor (calcitonin) activity modifying protein 1	1.78409	3.57467	0.972813	1.94917	9.25658	10.0918	9.21681	11.0546	611.656	1091.25	595.026	2127.02
1422864_at	Runx1	runt related transcription factor 1	1.78361	1.33916	1.10631	0.830636	8.91702	9.75182	9.06278	9.4841	483.382	862.163	534.772	716.143
1435375_at	Fam105a	family with sequence similarity 105, member A	1.78319	1.30807	0.602599	0.442043	8.26151	9.09596	7.53078	7.91822	306.875	547.215	184.923	241.892
1421844_at	Il1rap	interleukin 1 receptor accessory protein	1.78286	1.34396	5.40289	4.07281	6.55629	7.39048	8.99002	9.4165	94.1106	167.786	508.469	683.36
1417380_at	Iqgap1	IQ motif containing GTPase activating protein 1	1.78231	1.02435	1.64606	0.946051	10.4771	11.3108	11.1961	11.2308	1425.33	2540.37	2346.18	2403.32
1426454_at	Arhgdib	Rho, GDP dissociation inhibitor (GDI) beta	1.7819	1.89218	0.247194	0.262493	10.2239	11.0573	8.20759	9.12764	1195.89	2130.96	295.617	559.362
1424097_at	Elovl7	ELOVL family member 7, elongation of long chain fatty acids (yeast)	1.77996	1.23683	3.99406	2.77533	7.07627	7.90812	9.07413	9.38078	134.949	240.205	538.996	666.648
1425745_a_at	Tacc2	transforming, acidic coiled-coil containing protein 2	1.77975	0.705498	0.637814	0.252831	10.1044	10.9361	9.45564	8.95235	1100.87	1959.27	702.15	495.365
1435133_at	Ugcg	UDP-glucose ceramide glucosyltransferase	1.77868	1.13057	0.596165	0.378937	8.3333	9.1641	7.58708	7.76413	322.532	573.681	192.282	217.389
1451174_at	Nrros	negative regulator of reactive oxygen species	1.77747	1.23874	0.284579	0.198326	9.34563	10.1755	7.53253	7.8414	650.602	1156.43	185.148	229.349
1419279_at	Pip4k2a	phosphatidylinositol-5-phosphate 4-kinase, type II, alpha	1.77603	1.02099	0.420364	0.241656	9.05345	9.8821	7.80316	7.83313	531.324	943.648	223.35	228.039
1428844_a_at	Bclaf1	BCL2-associated transcription factor 1	1.77591	0.889972	1.95471	0.979573	9.00441	9.83296	9.97136	9.80319	513.566	912.047	1003.87	893.416
1427318_s_at	Myof	myoferlin	1.77489	1.03022	1.88032	1.09142	8.40411	9.23185	9.31509	9.35805	338.759	601.26	636.975	656.227
1431057_a_at	Prss23	protease, serine 23	1.77337	0.630216	0.577346	0.205176	9.75272	10.5792	8.96023	8.29415	862.705	1529.9	498.079	313.898
1417311_at	Crip2	cysteine rich protein 2	1.77281	1.00685	2.41222	1.36999	10.5562	11.3822	11.8265	11.8364	1505.65	2669.22	3631.96	3656.82
1456307_s_at	Adcy7	adenylate cyclase 7	1.77181	1.60336	0.323038	0.292327	9.59351	10.4187	7.96329	8.64439	772.564	1368.83	249.568	400.147
1437874_s_at	Hexb	hexosaminidase B	1.77133	1.3277	2.05661	1.54152	10.3582	11.1831	11.3985	11.8074	1312.61	2325.07	2699.52	3584.15
1460693_a_at	Col9a3	collagen, type IX, alpha 3	1.7713	0.816558	6.89041	3.17643	6.76536	7.59017	9.54995	9.25758	108.787	192.694	749.585	612.08
1450637_a_at	Aebp1	AE binding protein 1	1.77125	1.32123	0.332971	0.248373	10.078	10.9027	8.49142	8.8933	1080.85	1914.46	359.892	475.499
1424801_at	Enah	enabled homolog (Drosophila)	1.77034	0.620416	5.44186	1.9071	7.69799	8.52202	10.1421	9.4534	207.648	367.608	1129.99	701.063
1419248_at	Rgs2	regulator of G-protein signaling 2	1.77005	0.542414	1.74055	0.533373	9.16805	9.99184	9.9676	9.08506	575.253	1018.23	1001.26	543.095
1419057_at	Slc5a1	solute carrier family 5 (sodium/glucose cotransporter), member 1	1.76955	0.661035	4.40932	1.64715	7.01832	7.84171	9.15888	8.56168	129.636	229.398	571.608	377.853
1460682_s_at	Ceacam1 /// Ceacam2	carcinoembryonic antigen-related cell adhesion molecule 1 /// carcinoembryonic antigen-related cell adhesion molecule 2	1.76902	0.950043	4.95725	2.66227	9.39215	10.2151	11.7017	11.6278	671.924	1188.65	3330.9	3164.5
1425675_s_at	Ceacam1	carcinoembryonic antigen-related cell adhesion molecule 1	1.76867	0.825117	5.45037	2.54271	8.81905	9.64172	11.2654	10.9881	451.648	798.814	2461.65	2031.15
1456084_x_at	Fmod	fibromodulin	1.76728	0.808882	0.422242	0.193259	8.69199	9.51353	7.44814	7.14214	413.571	730.898	174.627	141.253
1416854_at	Slc34a2	solute carrier family 34 (sodium phosphate), member 2	1.76688	0.943388	3.53256	1.88613	7.86355	8.68476	9.68426	9.60019	232.898	411.503	822.724	776.148
1416296_at	Il2rg	interleukin 2 receptor, gamma chain	1.76418	1.86782	0.166172	0.175934	9.75313	10.5721	7.16388	8.06523	862.949	1522.4	143.398	267.841
1435855_x_at	Aldh18a1	aldehyde dehydrogenase 18 family, member A1	1.76403	0.900402	2.5651	1.30929	8.17477	8.99364	9.53378	9.38242	288.968	509.747	741.232	667.407
1417343_at	Fxyd6	FXYD domain-containing ion transport regulator 6	1.76181	1.72223	1.7774	1.73746	8.372	9.18907	9.20177	9.98605	331.302	583.693	588.855	1014.14
1418243_at	Fcna	ficolin A	1.7607	0.526225	0.50088	0.1497	9.44848	10.2646	8.45102	7.52477	698.675	1230.15	349.953	184.154
1452205_x_at	LOC665506 /// Tcrb-J /// Trbv1	T-cell receptor beta-2 chain C region-like /// T cell receptor beta, joining region /// T cell receptor beta, variable 1	1.76006	6.87175	0.0436216	0.17031	10.3545	11.1701	5.83568	8.61636	1309.22	2304.32	57.1105	392.449
1448169_at	Krt18	keratin 18	1.75994	1.11049	2.35681	1.4871	11.9539	12.7694	13.1907	13.3419	3967.15	6981.96	9349.81	10382.9
1418181_at	Ptp4a3	protein tyrosine phosphatase 4a3	1.75838	0.971262	0.256066	0.141441	9.60086	10.4151	7.63544	7.59338	776.507	1365.4	198.837	193.123
1422804_at	Serpinb6b	serine (or cysteine) peptidase inhibitor, clade B, member 6b	1.75821	1.47689	0.407693	0.34246	7.84195	8.65606	6.5475	7.11007	229.436	403.398	93.5395	138.148
1427178_at	Tmc4	transmembrane channel-like gene family 4	1.75795	1.09866	4.70208	2.93864	9.02535	9.83924	11.2586	11.3944	521.075	916.026	2450.13	2691.87
1460204_at	Tec	tec protein tyrosine kinase	1.75624	1.23539	0.995068	0.699958	8.48558	9.29807	8.47844	8.78341	358.437	629.502	356.669	440.625
1425281_a_at	Tsc22d3	TSC22 domain family, member 3	1.75603	1.4733	0.234909	0.197088	11.111	11.9233	9.02113	9.58018	2211.72	3883.84	519.553	765.458
1450981_at	Cnn2	calponin 2	1.75565	2.91203	0.261907	0.434415	10.7615	11.5735	8.8286	10.3706	1735.91	3047.66	454.648	1323.95
1448170_at	Siah2	seven in absentia 2	1.75504	0.873779	2.31717	1.15364	7.04379	7.8553	8.25615	8.06149	131.945	231.569	305.738	267.148
1455269_a_at	Coro1a	coronin, actin binding protein 1A	1.75405	2.35244	0.152214	0.204141	10.6578	11.4684	7.94193	9.17609	1615.5	2833.65	245.9	578.466
1417585_at	Nup210	nucleoporin 210	1.75362	0.732096	0.672314	0.280676	9.11543	9.92576	8.54264	8.09274	554.648	972.641	372.898	272.997
1423608_at	Itm2a	integral membrane protein 2A	1.75305	2.19885	0.0600893	0.0753702	11.4805	12.2904	7.42376	8.56051	2857.44	5009.21	171.701	377.545
1460218_at	Cd52	CD52 antigen	1.75037	2.97923	0.136068	0.231595	11.7114	12.5191	8.83383	10.4088	3353.45	5869.77	456.297	1359.41
1418318_at	Rnf128	ring finger protein 128	1.7498	1.3522	3.46275	2.67592	7.5264	8.33359	9.31832	9.75363	184.362	322.597	638.401	863.245
1417346_at	Pycard	PYD and CARD domain containing	1.74884	0.810362	2.90278	1.34506	9.55401	10.3604	11.0914	10.7881	751.7	1314.6	2182.02	1768.22
1439440_x_at	Twf2	twinfilin, actin-binding protein, homolog 2 (Drosophila)	1.74765	1.03347	0.762306	0.450789	9.87575	10.6812	9.48419	9.53168	939.497	1641.91	716.185	740.155
1420370_s_at	Csn2	casein beta	1.74754	17.7621	0.130964	1.33113	13.0843	13.8896	10.1516	14.3023	8685.06	15177.5	1137.43	20203.1
1416295_a_at	Il2rg	interleukin 2 receptor, gamma chain	1.747	3.06417	0.0871153	0.152797	9.8069	10.6118	6.28597	7.90147	895.72	1564.82	78.0309	239.1
1451628_a_at	Ank3	ankyrin 3, epithelial	1.74653	0.756578	2.9799	1.29086	8.21142	9.01591	9.78668	9.38424	296.404	517.677	883.254	668.25
1425396_a_at	Lck	lymphocyte protein tyrosine kinase	1.74535	1.71144	0.167433	0.16418	9.97497	10.7785	7.39663	8.17184	1006.39	1756.5	168.502	288.383
1417374_at	Tuba4a	tubulin, alpha 4A	1.74361	1.28489	1.57952	1.16398	10.9692	11.7713	11.6287	11.9904	2004.77	3495.54	3166.58	4068.72
1416313_at	Mllt11	myeloid/lymphoid or mixed-lineage leukemia (trithorax homolog, Drosophila); translocated to, 11	1.74304	0.843407	1.58553	0.767193	7.91307	8.71468	8.57804	8.33234	241.031	420.126	382.162	322.318
1419276_at	Enpp1	ectonucleotide pyrophosphatase/phosphodiesterase 1	1.74242	1.74899	3.77761	3.79186	7.50016	8.30126	9.41764	10.2242	181.04	315.448	683.898	1196.13
1454849_x_at	Clu	clusterin	1.74177	2.70582	0.729707	1.13359	12.1704	12.9709	11.7158	13.1518	4609.4	8028.53	3363.51	9101.05
1452037_at	Mgat2	mannoside acetylglucosaminyltransferase 2	1.74164	1.03416	2.09558	1.24432	9.19554	9.99599	10.2629	10.3113	586.317	1021.16	1228.67	1270.65
1435697_a_at	Cytip	cytohesin 1 interacting protein	1.74106	3.80169	0.110621	0.241546	10.6508	11.4508	7.47453	9.40117	1607.76	2799.21	177.852	676.138
1427183_at	Efemp1	epidermal growth factor-containing fibulin-like extracellular matrix protein 1	1.74008	0.953157	0.178285	0.0976581	11.2843	12.0834	8.79652	8.7273	2494.03	4339.83	444.648	423.819
1455959_s_at	Gclc	glutamate-cysteine ligase, catalytic subunit	1.73918	1.06658	0.71964	0.441332	8.60633	9.40474	8.13168	8.22467	389.729	677.81	280.465	299.139
1416401_at	Cd82	CD82 antigen	1.73915	0.903381	2.72787	1.41696	10.2066	11.005	11.6544	11.5078	1181.64	2055.05	3223.36	2911.92
1449164_at	Cd68	CD68 antigen	1.73708	1.2647	0.666064	0.484935	8.79651	9.59317	8.21024	8.54904	444.645	772.384	296.162	374.556
1423049_a_at	Tpm1	tropomyosin 1, alpha	1.73617	0.986956	0.271518	0.154349	13.1707	13.9666	11.2898	11.2708	9220.69	16008.7	2503.58	2470.92
1449404_at	Pip4k2a	phosphatidylinositol-5-phosphate 4-kinase, type II, alpha	1.73468	0.983086	0.441137	0.250003	9.27336	10.068	8.09266	8.06804	618.811	1073.44	272.981	268.364
1426808_at	Lgals3	lectin, galactose binding, soluble 3	1.73433	1.79182	0.628255	0.64908	11.4669	12.2613	10.7963	11.6377	2830.61	4909.21	1778.34	3186.47
1416882_at	Rgs10	regulator of G-protein signalling 10	1.73335	1.43673	0.444143	0.368138	9.24213	10.0357	8.07122	8.59401	605.561	1049.65	268.956	386.416
1422540_at	Fbln1	fibulin 1	1.73267	0.884249	0.507687	0.259092	8.86927	9.66227	7.89128	7.71381	467.646	810.277	237.418	209.936
1417933_at	Igfbp6	insulin-like growth factor binding protein 6	1.73194	0.996175	0.147114	0.0846167	10.891	11.6834	8.12599	8.12046	1898.94	3288.86	279.361	278.293
1417057_a_at	Lamp3 /// Ppid	lysosomal-associated membrane protein 3 /// peptidylprolyl isomerase D (cyclophilin D)	1.73163	1.101	1.45017	0.922043	9.50263	10.2948	10.0388	10.1777	725.398	1256.12	1051.95	1158.19
1453181_x_at	Plscr1	phospholipid scramblase 1	1.73035	1.58309	0.992819	0.908326	7.73103	8.52209	7.72063	8.38337	212.457	367.625	210.931	333.923
1435493_at	Dsp	desmoplakin	1.73027	0.639401	4.6685	1.72519	8.09442	8.88542	10.3174	9.67217	273.315	472.91	1275.97	815.858
1418641_at	Lcp2	lymphocyte cytosolic protein 2	1.72909	1.20009	0.55493	0.385153	8.51017	9.30019	7.66055	7.92369	364.6	630.427	202.327	242.811
1416656_at	Clic1	chloride intracellular channel 1	1.72909	1.16489	2.07564	1.39836	9.89314	10.6832	10.9467	11.1669	950.893	1644.18	1973.71	2299.16
1448617_at	Cd53	CD53 antigen	1.72736	1.77631	0.249264	0.256329	10.2994	11.088	8.29516	9.12405	1260.18	2176.78	314.118	557.971
1419700_a_at	Prom1	prominin 1	1.72702	0.625937	3.84186	1.39243	8.82384	9.61212	10.7656	10.0897	453.148	782.597	1740.93	1089.71
1460253_at	Cmtm7	CKLF-like MARVEL transmembrane domain containing 7	1.72611	0.974187	1.81836	1.02625	9.03588	9.82341	9.89852	9.86079	524.895	906.027	954.446	929.809
1451583_a_at	Mmgt2	membrane magnesium transporter 2	1.72553	1.15649	2.33359	1.56403	7.52928	8.31631	8.75183	8.96159	184.73	318.757	431.085	498.547
1454157_a_at	Pla2g2d	phospholipase A2, group IID	1.72548	1.73512	0.126467	0.127173	8.46375	9.25075	5.48058	6.27561	353.056	609.19	44.6498	77.4726
1449207_a_at	Kif20a	kinesin family member 20A	1.72411	0.656233	8.52309	3.24408	5.18774	5.97359	8.27911	7.67139	36.4472	62.8389	310.643	203.854
1450138_a_at	Serpinb6a	serine (or cysteine) peptidase inhibitor, clade B, member 6a	1.72408	0.977608	0.628843	0.356573	12.0862	12.872	11.4169	11.3843	4348.06	7496.41	2734.24	2673.02
1417719_at	Sap30	sin3 associated polypeptide	1.72333	0.760987	4.83635	2.13563	7.46838	8.25359	9.7423	9.34825	177.096	305.195	856.497	651.783
1437463_x_at	Tgfbi	transforming growth factor, beta induced	1.72318	1.73936	0.201108	0.202996	9.24777	10.0328	6.93381	7.73237	607.936	1047.58	122.261	212.655
1448620_at	Fcgr3	Fc receptor, IgG, low affinity III	1.72257	1.11744	0.717841	0.465667	9.64228	10.4269	9.16402	9.32422	799.129	1376.56	573.648	641.018
1426570_a_at	Frk	fyn-related kinase	1.72255	1.1599	5.23109	3.52242	6.00095	6.7855	8.38806	8.60207	64.0422	110.316	335.01	388.58
1418824_at	Arf6	ADP-ribosylation factor 6	1.72243	1.02697	1.62693	0.970028	8.38344	9.16789	9.08559	9.12399	333.939	575.188	543.295	557.948
1460569_x_at	Cldn3	claudin 3	1.72239	1.16502	4.66478	3.15524	9.62829	10.4127	11.8501	12.0705	791.413	1363.12	3691.76	4300.99
1427464_s_at	Hspa5	heat shock protein 5	1.72193	0.951286	2.62568	1.45056	11.4336	12.2176	12.8262	12.7542	2765.95	4762.77	7262.48	6908.69
1452483_a_at	Cd44	CD44 antigen	1.72064	0.758625	1.81808	0.801584	7.97378	8.75673	8.83619	8.43765	251.389	432.551	457.045	346.726
1448873_at	Ocln	occludin	1.71881	1.0951	4.5561	2.90281	7.08188	7.86329	9.26968	9.40074	135.475	232.855	617.237	675.934
1421140_a_at	Foxp1	forkhead box P1	1.71851	1.02854	0.801187	0.479515	9.207	9.98815	8.88721	8.9278	590.993	1015.63	473.496	487.008
1448160_at	Lcp1	lymphocyte cytosolic protein 1	1.71819	1.6421	1.04856	1.00212	9.53429	10.3152	9.6027	10.3182	741.493	1274.02	777.499	1276.73
1417047_at	Prom2	prominin 2	1.71784	0.410247	12.4208	2.96628	7.11048	7.89108	10.7452	9.45973	138.187	237.384	1716.4	704.148
1448484_at	Amd1	S-adenosylmethionine decarboxylase 1	1.71759	1.06855	1.41186	0.878346	10.6521	11.4325	11.1497	11.2454	1609.18	2763.91	2271.93	2427.67
1416714_at	Irf8	interferon regulatory factor 8	1.71664	1.29317	0.334635	0.252084	9.30215	10.0817	7.72281	8.09372	631.286	1083.69	211.251	273.182
1426724_at	Cnn3	calponin 3, acidic	1.71483	1.20719	1.07248	0.754995	10.606	11.3841	10.707	10.9786	1558.6	2672.73	1671.56	2017.9
1452514_a_at	Kit	kit oncogene	1.71429	0.79133	5.38996	2.48804	10.314	11.0916	12.7443	12.4066	1272.97	2182.24	6861.25	5429.51
1424077_at	Gdpd1	glycerophosphodiester phosphodiesterase domain containing 1	1.71425	0.707314	4.60431	1.89978	7.26899	8.04657	9.47198	8.9724	154.235	264.398	710.148	502.298
1427038_at	Penk	preproenkephalin	1.71376	1.03543	0.16767	0.101304	10.2499	11.027	7.67358	7.72382	1217.65	2086.76	204.163	211.398
1454725_at	Tra2a	transformer 2 alpha homolog (Drosophila)	1.71334	0.931284	1.98283	1.07776	9.58143	10.3582	10.569	10.4663	766.122	1312.63	1519.09	1414.7
1419373_at	Atp6v1b1	ATPase, H+ transporting, lysosomal V1 subunit B1	1.71322	1.30101	1.80712	1.37232	10.1337	10.9105	10.9874	11.3671	1123.47	1924.75	2030.25	2641.38
1423135_at	Thy1	thymus cell antigen 1, theta	1.71283	1.26081	0.290684	0.213973	9.53572	10.3121	7.75325	8.0876	742.229	1271.31	215.754	272.026
1426349_s_at	Tmpo	thymopoietin	1.71267	1.00376	1.4325	0.839558	8.01244	8.78869	8.53098	8.53639	258.218	442.242	369.898	371.287
1417373_a_at	Tuba4a	tubulin, alpha 4A	1.71206	1.17726	1.54806	1.0645	12.1974	12.9731	12.8278	13.0633	4696.44	8040.59	7270.4	8559.17
1427301_at	Cd48	CD48 antigen	1.71112	1.64408	0.237207	0.227913	9.22014	9.99508	7.14436	7.86164	596.402	1020.52	141.471	232.589
1427243_at	Rell1	RELT-like 1	1.70974	0.745546	2.49114	1.08628	8.93895	9.71273	10.2558	9.83213	490.785	839.115	1222.62	911.517
1451601_a_at	Spns2	spinster homolog 2	1.70925	1.18118	1.73065	1.19597	9.36764	10.141	10.159	10.3992	660.601	1129.13	1143.27	1350.4
1427878_at	Cystm1	cysteine-rich transmembrane module containing 1	1.70569	1.18308	3.62017	2.51097	9.94924	10.7196	11.8053	12.0478	988.597	1686.24	3578.89	4234.1
1434651_a_at	Cldn3	claudin 3	1.70538	1.27518	4.04869	3.02736	9.58311	10.3532	11.6006	11.9513	767.012	1308.05	3105.4	3959.94
1419467_at	Clec14a	C-type lectin domain family 14, member a	1.70532	1	0.367333	0.215404	7.63777	8.40781	6.19293	6.19293	199.158	339.628	73.1573	73.1573
1424254_at	Ifitm1	interferon induced transmembrane protein 1	1.70528	1.92485	0.137488	0.155191	9.75012	10.5201	6.8875	7.83224	861.148	1468.5	118.398	227.898
1459546_s_at	Enpp1	ectonucleotide pyrophosphatase/phosphodiesterase 1	1.70517	1.61785	3.93939	3.73766	7.10043	7.87034	9.0784	9.77248	137.228	233.996	540.594	874.598
1448162_at	Vcam1	vascular cell adhesion molecule 1	1.70508	1.45857	0.387586	0.331552	9.91005	10.6799	8.54264	9.08719	962.102	1640.46	372.898	543.898
1418320_at	Prss8	protease, serine 8 (prostasin)	1.70415	1.07092	3.52539	2.21543	7.81952	8.58857	9.6373	9.73615	225.897	384.961	796.374	852.853
1451289_at	Dclk1	doublecortin-like kinase 1	1.70334	1.78869	0.151312	0.158893	8.39295	9.16132	5.66855	6.50745	336.148	572.574	50.8631	90.9781
1450990_at	Gpc3	glypican 3	1.70207	0.407031	0.472428	0.112976	8.88504	9.65232	7.80321	6.50642	472.784	804.71	223.357	90.9131
1450264_a_at	Chka	choline kinase alpha	1.70178	1.14399	2.90294	1.95145	7.74625	8.5133	9.28377	9.47785	214.711	365.392	623.294	713.045
1436836_x_at	Cnn3	calponin 3, acidic	1.70151	1.27466	1.1743	0.879706	11.1758	11.9427	11.4076	11.7577	2313.47	3936.39	2716.7	3462.86
1451206_s_at	Cytip	cytohesin 1 interacting protein	1.70131	5.23804	0.0702656	0.216335	10.2761	11.0428	6.44511	8.83413	1240.02	2109.66	87.1305	456.393
1424965_at	Lpxn	leupaxin	1.70074	1.66428	0.302268	0.295789	8.05876	8.82492	6.33266	7.06756	266.642	453.489	80.5975	134.137
1454086_a_at	Lmo2	LIM domain only 2	1.70046	1.20718	0.363912	0.258346	9.39511	10.161	7.93677	8.20841	673.301	1144.92	245.022	295.786
1452169_a_at	Dgkz	diacylglycerol kinase zeta	1.69978	0.656936	3.7795	1.46071	10.7146	11.48	12.6328	12.0267	1680.46	2856.42	6351.31	4172.4
1419296_at	Arhgap4	Rho GTPase activating protein 4	1.69955	1.7239	0.351638	0.356675	8.14015	8.90531	6.63232	7.41799	282.118	479.474	99.2033	171.016
1420928_at	St6gal1	beta galactoside alpha 2,6 sialyltransferase 1	1.69706	2.24385	0.286874	0.379304	9.69256	10.4556	7.89105	9.05702	827.466	1404.26	237.378	532.641
1415922_s_at	Marcksl1	MARCKS-like 1	1.69655	0.977148	2.48357	1.43045	9.90109	10.6637	11.2135	11.1802	956.148	1622.15	2374.66	2320.4
1416755_at	Dnajb1	DnaJ (Hsp40) homolog, subfamily B, member 1	1.69528	1.3222	0.833182	0.649824	9.84978	10.6113	9.58648	9.98942	922.739	1564.3	768.81	1016.52
1450397_at	Map1b	microtubule-associated protein 1B	1.69476	1.67408	0.507813	0.501614	8.20084	8.96192	7.22321	7.96657	294.237	498.662	149.418	250.136
1448977_at	Tfap2c	transcription factor AP-2, gamma	1.69378	0.921634	7.57636	4.12251	8.23593	8.99618	11.1574	11.0397	301.483	510.648	2284.15	2105.15
1460645_at	Chordc1	cysteine and histidine-rich domain (CHORD)-containing, zinc-binding protein 1	1.69377	0.96501	1.2355	0.703915	10.4598	11.2201	10.7649	10.7135	1408.4	2385.5	1740.07	1679.19
1454789_x_at	Prpf6	PRP6 pre-mRNA splicing factor 6 homolog (yeast)	1.69372	0.686564	2.74367	1.11217	7.18934	7.94953	8.64545	8.10291	145.951	247.199	400.441	274.928
1422474_at	Pde4b	phosphodiesterase 4B, cAMP specific	1.6927	1.04432	1.56096	0.96304	8.14174	8.90107	8.78417	8.84674	282.429	478.067	440.858	460.398
1460287_at	Timp2	tissue inhibitor of metalloproteinase 2	1.69246	0.961484	0.368856	0.209547	11.0822	11.8413	9.64332	9.58666	2168.06	3669.36	799.704	768.902
1456125_a_at	Dynll1	dynein light chain LC8-type 1	1.69213	0.990418	1.70893	1.00025	11.9649	12.7237	12.738	12.7241	3997.5	6764.31	6831.46	6766
1449836_x_at	Bik	BCL2-interacting killer	1.69161	0.957572	2.71502	1.53689	7.46506	8.22346	8.90602	8.84347	176.688	298.887	479.71	459.357
1451545_at	Tdrd3	tudor domain containing 3	1.69106	0.93168	1.25339	0.690546	8.28355	9.04148	8.60939	8.50729	311.6	526.936	390.557	363.874
1419744_at	H2-DMb2	histocompatibility 2, class II, locus Mb2	1.69076	1.39296	0.231227	0.1905	8.46923	9.2269	6.35661	6.83476	354.398	599.201	81.9463	114.148
1427165_at	Il13ra1	interleukin 13 receptor, alpha 1	1.69059	2.17828	0.470645	0.606416	8.18189	8.93941	7.0946	8.21779	290.398	490.943	136.674	297.715
1426908_at	Galnt7	UDP-N-acetyl-alpha-D-galactosamine: polypeptide N-acetylgalactosaminyltransferase 7	1.68913	0.836484	3.72376	1.84407	8.05883	8.81511	9.95559	9.698	266.655	450.413	992.957	830.593
1418467_at	Smarcd3	SWI/SNF related, matrix associated, actin dependent regulator of chromatin, subfamily d, member 3	1.68911	0.938715	0.339784	0.188834	8.38865	9.14491	6.83134	6.7401	335.148	566.1	113.878	106.899
1418517_at	Irx3	Iroquois related homeobox 3	1.6882	1.00617	2.89377	1.7247	9.75375	10.5092	11.2867	11.2956	863.32	1457.45	2498.25	2513.67
1448576_at	Il7r	interleukin 7 receptor	1.68806	2.06989	0.0902033	0.110607	8.51132	9.26669	5.04064	6.0902	364.89	615.958	32.9143	68.1291
1435518_at	Rap1b	RAS related protein 1b	1.68794	1.12558	0.923981	0.616148	10.865	11.6203	10.751	10.9216	1865.1	3148.16	1723.31	1939.73
1439018_at	Fhdc1	FH2 domain containing 1	1.68731	1.03212	5.05096	3.08965	7.39279	8.14752	9.72935	9.77496	168.055	283.561	848.84	876.105
1418454_at	Mfap5	microfibrillar associated protein 5	1.68673	0.802822	0.410433	0.195351	10.1253	10.8795	8.84049	8.52365	1116.89	1883.9	458.41	368.022
1425558_at	Klc3	kinesin light chain 3	1.68669	1.13316	9.19979	6.18068	7.82151	8.5757	11.0231	11.2035	226.209	381.543	2081.07	2358.2
1450494_x_at	Ceacam1	carcinoembryonic antigen-related cell adhesion molecule 1	1.68641	0.907232	3.80898	2.04911	9.46947	10.2234	11.3989	11.2584	708.917	1195.52	2700.25	2449.76
1427276_at	Smc4	structural maintenance of chromosomes 4	1.68616	0.757108	1.54606	0.694202	8.88008	9.63382	9.50868	9.10725	471.162	794.455	728.446	551.512
1450276_a_at	Scin	scinderin	1.68573	1.74903	3.49107	3.62215	6.01977	6.77314	7.82344	8.62999	64.883	109.375	226.511	396.174
1424933_at	Myo5c	myosin VC	1.68545	0.912767	3.84133	2.08029	7.24487	7.99801	9.18648	9.0548	151.679	255.648	582.648	531.821
1437458_x_at	Clu	clusterin	1.68535	2.66856	0.750264	1.18796	12.1694	12.9225	11.7549	13.1709	4606.37	7763.33	3455.99	9222.54
1448754_at	Rbp1	retinol binding protein 1, cellular	1.68467	2.14016	1.91853	2.43724	10.5497	11.3022	11.4897	12.5874	1498.9	2525.15	2875.68	6154.4
1455214_at	Mitf	microphthalmia-associated transcription factor	1.68455	1.16449	0.353308	0.244234	8.82985	9.58221	7.32884	7.54854	455.04	766.535	160.769	187.214
1451233_at	Traf2	TNF receptor-associated factor 2	1.68393	0.832321	1.58214	0.782008	8.27295	9.02478	8.93482	8.67004	309.318	520.87	489.384	407.325
1450850_at	Ezr	ezrin	1.68332	1.25462	1.88645	1.40601	10.1314	10.8827	11.047	11.3743	1121.61	1888.03	2115.86	2654.6
1416020_a_at	Atp5g1	ATP synthase, H+ transporting, mitochondrial F0 complex, subunit C1 (subunit 9)	1.68287	0.985065	1.51496	0.886783	10.6728	11.4237	11.2721	11.2504	1632.42	2747.14	2473.05	2436.12
1425860_x_at	Cklf	chemokine-like factor	1.68266	1.04461	1.39226	0.864321	7.93013	8.68088	8.40756	8.47052	243.898	410.398	339.568	354.715
1419193_a_at	Gm9835 /// Gmfg	predicted pseudogene 9835 /// glia maturation factor, gamma	1.68219	1.19875	0.778259	0.554597	8.36259	9.11293	8.00091	8.26244	329.148	553.687	256.162	307.073
1416996_at	Tbc1d8	TBC1 domain family, member 8	1.68028	1.0006	2.46104	1.46554	8.61759	9.3663	9.91686	9.91773	392.784	659.988	966.656	967.239
1425853_s_at	Prlr	prolactin receptor	1.68025	0.807772	0.56426	0.271266	9.63025	10.3789	8.80468	8.4967	792.492	1331.58	447.171	361.212
1451230_a_at	Wbp5	WW domain binding protein 5	1.68014	1.16058	2.95202	2.03914	11.5832	12.3318	13.1449	13.3597	3068.2	5155.02	9057.4	10511.8
1450436_s_at	Dnajb5	DnaJ (Hsp40) homolog, subfamily B, member 5	1.68009	1.11187	0.700351	0.463486	7.70654	8.45508	7.19269	7.34568	208.882	350.941	146.291	162.656
1417910_at	Ccna2	cyclin A2	1.67977	0.521869	11.1646	3.4686	7.06499	7.81325	10.5458	9.6076	133.898	224.917	1494.91	780.148
1449139_at	Ostc	oligosaccharyltransferase complex subunit	1.67947	1.04686	2.41973	1.50828	10.2252	10.9732	11.5001	11.5661	1197.02	2010.36	2896.46	3032.18
1452670_at	Myl9	myosin, light polypeptide 9, regulatory	1.67947	1.10092	0.115103	0.0754525	10.9311	11.6791	7.8121	7.95082	1952.49	3279.15	224.738	247.42
1451941_a_at	Fcgr2b	Fc receptor, IgG, low affinity IIb	1.67924	0.97548	0.667787	0.38792	9.10496	9.85277	8.52242	8.4866	550.638	924.656	367.709	358.693
1418714_at	Dusp8	dual specificity phosphatase 8	1.67826	0.625619	3.72533	1.38872	6.92383	7.67079	8.8212	8.14455	121.417	203.769	452.319	282.979
1426370_at	Far1	fatty acyl CoA reductase 1	1.678	1.22464	1.24759	0.910517	8.57764	9.32438	8.89678	9.18914	382.055	641.089	476.648	583.723
1454890_at	Amot	angiomotin	1.678	0.788456	2.43143	1.14248	8.45593	9.20268	9.73774	9.39484	351.148	589.226	853.791	673.176
1418365_at	Ctsh	cathepsin H	1.67793	0.945046	3.18905	1.79614	10.6945	11.4411	12.3676	12.286	1657.11	2780.51	5284.6	4994.19
1448747_at	Fbxo32	F-box protein 32	1.67782	0.720206	2.51999	1.08171	9.33591	10.0825	10.6693	10.1958	646.233	1084.26	1628.5	1172.86
1416271_at	Perp	PERP, TP53 apoptosis effector	1.67774	0.704553	6.18224	2.59617	8.7216	9.46812	11.3497	10.8445	422.145	708.252	2609.8	1838.74
1452565_x_at	Env	uncharacterized LOC641050	1.67728	0.873433	5.86591	3.05463	10.8342	11.5803	13.3865	13.1913	1825.59	3062.04	10708.8	9353.39
1456250_x_at	Tgfbi	transforming growth factor, beta induced	1.67702	1.6165	0.181245	0.174705	9.8054	10.5513	7.34141	8.03429	894.785	1500.57	162.176	262.157
1423233_at	Cebpd	CCAAT/enhancer binding protein (C/EBP), delta	1.6763	4.31212	0.33677	0.866309	9.97169	10.717	8.40153	10.5099	1004.1	1683.18	338.152	1458.15
1415849_s_at	Stmn1	stathmin 1	1.67552	0.674999	7.04469	2.83801	9.85078	10.5954	12.6673	12.1003	923.381	1547.15	6504.93	4390.83
1454694_a_at	Top2a	topoisomerase (DNA) II alpha	1.67493	0.608365	7.96645	2.89357	7.6163	8.3604	10.6102	9.89325	196.216	328.648	1563.15	950.965
1428492_at	Glipr2	GLI pathogenesis-related 2	1.67462	1.06266	0.401773	0.254952	8.02362	8.76746	6.70808	6.79575	260.226	435.781	104.552	111.103
1415900_a_at	Kit	kit oncogene	1.67282	0.737517	5.96951	2.63186	7.75516	8.49744	10.3328	9.89353	216.042	361.398	1289.66	951.148
1422603_at	Rnase4	ribonuclease, RNase A family 4	1.67276	1.06506	0.277323	0.176574	11.7916	12.5338	9.94123	10.0322	3545.04	5930.03	983.123	1047.09
1451689_a_at	Sox10	SRY (sex determining region Y)-box 10	1.67234	0.885001	7.59899	4.02138	9.40298	10.1448	12.3288	12.1525	676.985	1132.15	5144.4	4552.81
1416064_a_at	Hspa5	heat shock protein 5	1.6721	0.908999	2.57667	1.40075	12.198	12.9396	13.5635	13.4258	4698.4	7856.17	12106.2	11004.5
1422286_a_at	Tgif1	TGFB-induced factor homeobox 1	1.67188	1.08743	2.318	1.50768	8.14102	8.8825	9.3539	9.47483	282.288	471.952	654.343	711.552
1426569_a_at	Frk	fyn-related kinase	1.67007	1.20979	5.74785	4.16371	6.13125	6.87116	8.65427	8.92903	70.0953	117.064	402.898	487.421
1450986_at	Nop58	NOP58 ribonucleoprotein	1.66978	0.84079	1.65443	0.833062	9.34575	10.0854	10.0721	9.8219	650.655	1086.45	1076.46	905.08
1456377_x_at	Limd2	LIM domain containing 2	1.66903	1.16435	0.973906	0.679419	11.2764	12.0154	11.2383	11.4578	2480.53	4140.08	2415.8	2812.85
1448743_at	Ssx2ip	synovial sarcoma, X breakpoint 2 interacting protein	1.66732	1.00839	3.30664	1.99984	7.41967	8.1572	9.14503	9.15709	171.216	285.472	566.148	570.898
1424632_a_at	Rev3l	REV3-like, catalytic subunit of DNA polymerase zeta RAD54 like (S. cerevisiae)	1.6673	0.918979	0.783788	0.432007	9.58156	10.3191	9.23009	9.1082	766.19	1277.47	600.531	551.875
1451935_a_at	Spint2	serine protease inhibitor, Kunitz type 2	1.66729	0.989795	3.96967	2.35662	10.806	11.5435	12.795	12.7802	1790.31	2984.96	7106.94	7034.41
1416246_a_at	Coro1a	coronin, actin binding protein 1A	1.66726	2.85045	0.133634	0.22847	11.2299	11.9674	8.32628	9.83747	2401.82	4004.45	320.966	914.897
1420362_a_at	Bik	BCL2-interacting killer	1.66709	0.974056	2.66644	1.55797	7.32876	8.06609	8.74368	8.70576	160.76	268.001	428.657	417.536
1416326_at	Crip1	cysteine-rich protein 1 (intestinal)	1.66687	1.21331	0.330994	0.240929	12.5852	13.3223	10.99	11.269	6144.82	10242.6	2033.9	2467.75
1421854_at	Fgl2	fibrinogen-like protein 2	1.66684	0.849159	0.225042	0.114646	8.12618	8.86329	5.97444	5.73855	279.398	465.71	62.8761	53.3918
1448890_at	Klf2	Kruppel-like factor 2 (lung)	1.66616	1.38684	0.148468	0.123578	10.9683	11.7048	8.21651	8.68831	2003.47	3338.1	297.451	412.516
1422414_a_at	Calm1 /// Calm2 /// Calm3	calmodulin 1 /// calmodulin 2 /// calmodulin 3	1.66582	0.942311	2.91865	1.651	11.0581	11.7943	12.6034	12.5177	2132.15	3551.78	6222.99	5863.99
1448226_at	Rrm2	ribonucleotide reductase M2	1.66534	0.553537	15.5956	5.18377	6.31749	7.05331	10.2806	9.42731	79.7545	132.818	1243.82	688.499
1424542_at	S100a4	S100 calcium binding protein A4	1.665	1.3796	0.24006	0.198911	9.70595	10.4415	7.64742	8.11167	835.186	1390.59	200.495	276.603
1450016_at	Ccng1	cyclin G1	1.66459	1.36131	0.39816	0.325617	10.2485	10.9837	8.91994	9.36493	1216.5	2024.97	484.36	659.365
1418835_at	Phlda1	pleckstrin homology-like domain, family A, member 1	1.66374	0.930996	6.78137	3.79473	10.2741	11.0085	13.0357	12.9325	1238.27	2060.15	8397.14	7817.7
1417620_at	Rac2	RAS-related C3 botulinum substrate 2	1.66345	1.81515	0.180387	0.196838	10.324	11.0582	7.85321	8.7133	1281.87	2132.34	231.233	419.724
1452197_at	Smc4	structural maintenance of chromosomes 4	1.66317	0.755051	1.8898	0.857936	9.71127	10.4452	10.6295	10.2242	838.272	1394.19	1584.17	1196.13
1434336_s_at	Rcor1	REST corepressor 1	1.6623	0.84439	2.19526	1.11511	8.84046	9.57364	9.97485	9.73083	458.398	761.996	1006.3	849.71
1433963_a_at	Fermt3	fermitin family homolog 3 (Drosophila)	1.66203	2.30965	0.208195	0.289321	8.03312	8.76607	5.76913	6.97681	261.946	435.361	54.5359	125.959
1451629_at	Lbh	limb-bud and heart	1.66152	0.849464	1.60277	0.81943	7.97011	8.70262	8.65068	8.41531	250.752	416.628	401.898	341.398
1434900_at	Mkl1	MKL (megakaryoblastic leukemia)/myocardin-like 1	1.66014	0.902325	1.01748	0.553029	8.15751	8.88881	8.18252	8.03424	285.532	474.022	290.524	262.148
1425581_s_at	Galnt7	UDP-N-acetyl-alpha-D-galactosamine: polypeptide N-acetylgalactosaminyltransferase 7	1.66012	0.793751	3.48867	1.66804	6.53894	7.27023	8.34162	8.00838	92.9859	154.368	324.398	257.491
1448261_at	Cdh1	cadherin 1	1.65989	1.28388	2.48656	1.92329	10.1588	10.8899	11.4729	11.8335	1143.15	1897.5	2842.5	3649.42
1425002_at	Sectm1a	secreted and transmembrane 1A	1.65961	2.43442	1.86927	2.74196	6.16852	6.89937	7.071	8.35457	71.9299	119.376	134.456	327.324
1437614_x_at	Zdhhc14	zinc finger, DHHC domain containing 14	1.65928	0.89584	0.407635	0.22008	7.85308	8.58364	6.55843	6.39974	231.213	383.648	94.2503	84.4331
1426025_s_at	Laptm5	lysosomal-associated protein transmembrane 5	1.65859	1.04732	0.612679	0.386876	9.90048	10.6304	9.19368	9.26038	955.741	1585.19	585.562	613.27
1438968_x_at	Spint2	serine protease inhibitor, Kunitz type 2	1.65816	0.887908	3.85756	2.06563	11.6297	12.3593	13.5774	13.4059	3168.85	5254.48	12224	10853.8
1417540_at	Elf1	E74-like factor 1	1.65806	1.10096	1.03366	0.686357	9.31134	10.0408	9.35911	9.49787	635.32	1053.4	656.707	723.007
1423774_a_at	Prc1	protein regulator of cytokinesis 1	1.65784	0.504032	9.66693	2.93903	6.20031	6.92962	9.47337	8.48496	73.5326	121.906	710.834	358.283
1418057_at	Tiam1	T cell lymphoma invasion and metastasis 1	1.65411	0.871735	3.34482	1.76276	8.05389	8.77994	9.79582	9.59778	265.743	439.569	888.863	774.853
1422901_at	Mgea5	meningioma expressed antigen 5 (hyaluronidase)	1.65311	0.933167	1.88372	1.06334	8.57665	9.30183	9.49023	9.39044	381.793	631.148	719.193	671.127
1434820_s_at	Pkig	protein kinase inhibitor, gamma	1.65283	0.840773	2.60627	1.32577	9.40935	10.1343	10.7913	10.5411	679.983	1123.9	1772.22	1490.03
1418334_at	Dbf4	DBF4 homolog (S. cerevisiae)	1.65263	0.629254	3.61778	1.3775	6.7706	7.49537	8.6257	7.95742	109.183	180.439	394.999	248.555
1460380_at	Dsg2	desmoglein 2	1.651	1.02213	2.99959	1.85704	7.13004	7.85338	8.71481	8.74638	140.073	231.261	420.163	429.46
1434954_at	Mpp5	membrane protein, palmitoylated 5 (MAGUK p55 subfamily member 5)	1.65026	1.06341	2.05332	1.32314	7.60362	8.32631	8.64158	8.73027	194.499	320.973	399.369	424.691
1424951_at	Baiap2l1	BAI1-associated protein 2-like 1	1.65022	0.514472	8.69876	2.71192	6.32119	7.04385	9.442	8.48317	79.9591	131.95	695.545	357.839
1423653_at	Atp1a1	ATPase, Na+/K+ transporting, alpha 1 polypeptide	1.64998	0.742712	5.08798	2.29027	11.1	11.8224	13.4471	13.0179	2194.94	3621.61	11167.8	8294.48
1438855_x_at	Tnfaip2	tumor necrosis factor, alpha-induced protein 2	1.64965	0.906692	0.364256	0.200205	8.40566	9.12782	6.94868	6.80737	339.121	559.431	123.527	112.001
1460568_at	Trim46	tripartite motif-containing 46	1.64961	0.927587	7.19444	4.04548	7.5403	8.26243	10.3872	10.2787	186.148	307.071	1339.23	1242.25
1426600_at	Slc2a1	solute carrier family 2 (facilitated glucose transporter), member 1	1.64957	1.09533	3.11707	2.06975	8.64671	9.3688	10.2869	10.4183	400.791	661.134	1249.29	1368.38
1448688_at	Podxl	podocalyxin-like	1.64913	0.657605	0.470228	0.187507	9.55062	10.2723	8.46205	7.85734	749.934	1236.74	352.64	231.898
1448596_at	Slc6a8	solute carrier family 6 (neurotransmitter transporter, creatine), member 8	1.64907	1.11456	3.42008	2.31153	7.74458	8.46623	9.51861	9.67508	214.462	353.663	733.477	817.502
1437626_at	Zfp36l2	zinc finger protein 36, C3H type-like 2	1.64898	1.58472	0.546543	0.525245	11.9459	12.6675	11.0743	11.7385	3945.24	6505.63	2156.24	3417.05
1451335_at	Plac8	placenta-specific 8	1.64891	1.22476	0.232446	0.172654	10.5334	11.255	8.4284	8.72091	1482.11	2443.87	344.51	421.944
1427386_at	Arhgef16	Rho guanine nucleotide exchange factor (GEF) 16	1.64869	0.820493	2.848	1.41734	7.17678	7.8981	8.68673	8.40129	144.686	238.543	412.065	338.096
1423586_at	Axl	AXL receptor tyrosine kinase	1.6483	1.10742	0.386361	0.259578	10.1544	10.8754	8.78239	8.9296	1139.65	1878.48	440.316	487.614
1448316_at	Cmtm3	CKLF-like MARVEL transmembrane domain containing 3	1.64804	0.960719	0.591834	0.345007	9.20428	9.92503	8.44754	8.38973	589.88	972.148	349.111	335.398
1451262_a_at	Aimp2	aminoacyl tRNA synthetase complex-interacting multifunctional protein 2	1.64796	0.813072	1.57985	0.779469	8.92761	9.64829	9.5874	9.28885	486.942	802.462	769.297	625.494
1451071_a_at	Atp1a1	ATPase, Na+/K+ transporting, alpha 1 polypeptide	1.64729	0.700209	4.83558	2.05545	11.2878	12.0079	13.5615	13.0473	2500.11	4118.41	12089.5	8465.17
1420824_at	Sema4d	sema domain, immunoglobulin domain (Ig), transmembrane domain (TM) and short cytoplasmic domain, (semaphorin) 4D	1.64717	0.846975	2.47929	1.27485	8.52257	9.24256	9.8325	9.59289	367.748	605.744	911.753	772.232
1448995_at	Pf4	platelet factor 4	1.64694	1.06684	0.236919	0.15347	10.3483	11.068	8.27072	8.36407	1303.57	2146.9	308.841	329.484
1427895_at	Ten1	TEN1 telomerase capping complex subunit	1.64688	1.14102	1.85762	1.28703	7.73187	8.4516	8.62532	8.81565	212.581	350.095	394.895	450.585
1417297_at	Itpr3	inositol 1,4,5-triphosphate receptor 3	1.6459	0.818329	4.84397	2.40838	8.34918	9.06806	10.6254	10.3361	326.102	536.732	1579.63	1292.66
1418294_at	Epb4.1l4b	erythrocyte protein band 4.1-like 4b	1.64537	0.894642	3.88912	2.11464	8.78832	9.50673	10.7478	10.5871	442.128	727.464	1719.49	1538.32
1422124_a_at	Ptprc	protein tyrosine phosphatase, receptor type, C	1.6442	2.58341	0.140137	0.220187	11.5578	12.2752	8.72268	10.092	3014.65	4956.68	422.464	1091.4
1434831_a_at	Foxo3	forkhead box O3	1.64404	0.915138	1.76819	0.984243	9.53736	10.2546	10.3596	10.2317	743.075	1221.65	1313.9	1202.4
1419493_a_at	Tpd52	tumor protein D52	1.64376	0.970021	3.39331	2.00248	9.78549	10.5025	11.5482	11.5043	882.523	1450.65	2994.67	2904.9
1438975_x_at	Zdhhc14	zinc finger, DHHC domain containing 14	1.64321	0.973554	0.386312	0.228879	7.81384	8.53036	6.44168	6.40302	225.01	369.738	86.924	84.6252
1419247_at	Rgs2	regulator of G-protein signaling 2	1.64313	0.558675	1.68205	0.571909	8.72579	9.44223	9.47601	8.63609	423.373	695.658	712.136	397.853
1450792_at	Tyrobp	TYRO protein tyrosine kinase binding protein	1.64293	1.45959	0.678695	0.602959	11.0456	11.7619	10.4864	11.032	2113.76	3472.76	1434.6	2093.93
1437889_x_at	Bgn	biglycan	1.6429	0.896019	0.717065	0.391079	10.4197	11.1359	9.93986	9.78147	1369.74	2250.35	982.194	880.064
1452359_at	Rell1	RELT-like 1	1.64247	0.718852	2.29293	1.00354	8.8399	9.55577	10.0371	9.56086	458.222	752.615	1050.67	755.277
1455570_x_at	Cnn3	calponin 3, acidic	1.64177	1.15933	1.00928	0.712694	10.6282	11.3435	10.6415	10.8548	1582.76	2598.53	1597.44	1851.95
1460419_a_at	Prkcb	protein kinase C, beta	1.64006	1.71456	0.248958	0.260266	9.15596	9.86971	7.14993	7.92777	570.45	935.574	142.018	243.498
1428786_at	Nckap1l	NCK associated protein 1 like	1.63998	1.21616	0.530673	0.393528	9.15183	9.86551	8.23773	8.52005	568.822	932.859	301.858	367.106
1453355_at	Wnk2	WNK lysine deficient protein kinase 2	1.63965	0.890439	4.6855	2.54454	7.29898	8.01236	9.52718	9.35977	157.475	258.203	737.848	657.008
1417081_a_at	Syngr2	synaptogyrin 2	1.63958	0.965554	1.95325	1.15028	10.6024	11.3157	11.5683	11.5177	1554.65	2548.96	3036.62	2932.02
1418093_a_at	Egf	epidermal growth factor	1.63953	0.38823	5.87689	1.39161	6.63178	7.34506	9.18683	7.82181	99.1662	162.586	582.789	226.256
1423107_at	Ube2b	ubiquitin-conjugating enzyme E2B	1.63859	1.07291	0.924625	0.605421	11.1497	11.8621	11.0366	11.1381	2271.89	3722.7	2100.65	2253.8
1415857_at	Emb	embigin	1.63814	2.28178	1.39067	1.93707	9.75747	10.4695	10.2332	11.4234	865.545	1417.89	1203.69	2746.56
1421028_a_at	Mef2c	myocyte enhancer factor 2C	1.63802	1.30038	0.231112	0.183473	8.64258	9.35454	6.52925	6.90818	399.647	654.63	92.3633	120.107
1439037_at	Ddx17	DEAD (Asp-Glu-Ala-Asp) box polypeptide 17	1.63785	0.795322	1.15738	0.562014	8.11735	8.82915	8.32822	7.99783	277.693	454.819	321.398	255.615
1450430_at	Mrc1	mannose receptor, C type 1	1.63725	0.764904	0.383655	0.179239	10.1425	10.8538	8.76038	8.37373	1130.31	1850.6	433.648	331.699
1424380_at	Vps37b	vacuolar protein sorting 37B (yeast)	1.63713	0.911009	1.71105	0.952139	7.72655	8.43772	8.50143	8.36697	211.799	346.743	362.398	330.148
1426911_at	Dsc2	desmocollin 2	1.63645	0.681565	23.021	9.58804	5.93547	6.64604	10.4604	9.90727	61.2005	100.151	1408.9	960.255
1448591_at	Ctss	cathepsin S	1.63612	1.3574	0.976305	0.809991	11.7733	12.4835	11.7387	12.1795	3500.29	5726.88	3417.35	4638.73
1427986_a_at	Col16a1	collagen, type XVI, alpha 1	1.63611	1.75085	0.724797	0.775626	9.33671	10.047	8.87236	9.68041	646.592	1057.89	468.648	820.53
1436993_x_at	Pfn2	profilin 2	1.63603	1.29682	0.717196	0.568493	8.44755	9.15775	7.96799	8.34296	349.112	571.158	250.382	324.699
1436902_x_at	Tmsb10	thymosin, beta 10	1.63587	1.25132	0.803648	0.614731	11.6727	12.3828	11.3573	11.6808	3264.65	5340.54	2623.63	3283
1416066_at	Cd9	CD9 antigen	1.63572	1.06112	2.3126	1.50022	11.9372	12.6471	13.1467	13.2323	3921.56	6414.56	9068.99	9623.24
1420842_at	Ptprf	protein tyrosine phosphatase, receptor type, F	1.63464	0.807196	4.68004	2.31103	10.3757	11.0847	12.6022	12.2932	1328.61	2171.8	6217.96	5019.11
1417612_at	Ier5	immediate early response 5	1.63309	1.50681	0.7112	0.656204	9.97035	10.678	9.47868	10.0702	1003.17	1638.27	713.454	1075.04
1455332_x_at	Fcgr2b	Fc receptor, IgG, low affinity IIb	1.63292	0.890981	0.733775	0.400374	8.60972	9.31718	8.16313	7.9966	390.648	637.898	286.648	255.398
1420827_a_at	Ccng1	cyclin G1	1.63137	1.29127	0.472254	0.373799	11.2008	11.9069	10.1185	10.4873	2353.92	3840.12	1111.65	1435.43
1420843_at	Ptprf	protein tyrosine phosphatase, receptor type, F	1.63131	0.857065	4.66808	2.45253	10.3487	11.0547	12.5715	12.349	1303.97	2127.19	6087.05	5217
1418671_at	Capn5	calpain 5	1.63088	0.840328	3.21741	1.65781	7.72469	8.43034	9.41059	9.15961	211.526	344.972	680.565	571.898
1427007_at	Sash3	SAM and SH3 domain containing 3	1.63028	1.84754	0.219746	0.24903	9.41677	10.1219	7.23068	8.11628	683.487	1114.27	150.193	277.488
1438651_a_at	Aplnr	apelin receptor	1.62972	1.13012	0.39397	0.273198	9.26382	9.96844	7.91998	8.09646	614.736	1001.85	242.188	273.702
1439448_x_at	Tmed9	transmembrane emp24 protein transport domain containing 9	1.62953	1.02941	3.21151	2.02878	10.0006	10.705	11.6838	11.7257	1024.41	1669.32	3289.91	3386.68
1418587_at	Traf3	TNF receptor-associated factor 3	1.62923	0.847014	0.901921	0.468897	9.2615	9.96569	9.11257	8.87303	613.747	999.935	553.552	468.866
1423091_a_at	Gpm6b	glycoprotein m6b	1.6287	1.48123	0.605493	0.550671	9.07872	9.78244	8.3549	8.9217	540.712	880.658	327.398	484.953
1427275_at	Smc4	structural maintenance of chromosomes 4	1.62857	0.757275	2.1193	0.985461	9.22463	9.92824	10.3082	9.90711	598.262	974.313	1267.9	960.148
1416920_at	Rbm14-rbm4 /// Rbm4	Rbm14-Rbm4 readthrough /// RNA binding motif protein 4	1.62736	0.983272	2.19229	1.32461	7.63043	8.33296	8.76287	8.73854	198.148	322.457	434.398	427.131
1437302_at	Adrb2	adrenergic receptor, beta 2	1.6258	1.75643	0.235742	0.254683	8.09568	8.79683	6.01096	6.8236	273.554	444.743	64.4881	113.269
1424246_a_at	Tes	testis derived transcript	1.62519	1.07854	1.59261	1.05692	9.39148	10.0921	10.0629	10.172	671.611	1091.5	1069.62	1153.62
1416985_at	Sirpa	signal-regulatory protein alpha	1.62472	0.770017	1.59926	0.757952	9.61501	10.3152	10.2924	9.91538	784.164	1274.05	1254.08	965.666
1418355_at	Nucb2	nucleobindin 2	1.62362	0.864405	6.05907	3.22582	8.35902	9.05823	10.9581	10.7479	328.333	533.088	1989.4	1719.64
1455904_at	Gas5 /// Snord47	growth arrest specific 5 /// small nucleolar RNA, C/D box 47	1.62358	1.18747	1.46474	1.07129	8.35499	9.05417	8.90563	9.15352	327.417	531.589	479.581	569.487
1426529_a_at	Tagln2	transgelin 2	1.62258	1.0011	0.811775	0.500845	10.5707	11.2689	10.2698	10.2714	1520.84	2467.69	1234.58	1235.93
1422751_at	Tle1	transducin-like enhancer of split 1, homolog of Drosophila E(spl)	1.6225	0.982903	2.19767	1.33134	7.77905	8.47726	8.91502	8.89014	219.648	356.378	482.712	474.46
1448556_at	Prlr	prolactin receptor	1.62239	0.845244	0.860862	0.448499	9.60069	10.2988	9.38455	9.14199	776.419	1259.65	668.39	564.953
1433531_at	Acsl4	acyl-CoA synthetase long-chain family member 4	1.6223	1.12263	14.7079	10.1779	9.02457	9.7226	12.9031	13.07	520.793	844.879	7659.76	8599.07
1417371_at	Peli1	pellino 1	1.62197	1.06399	1.05032	0.688996	8.81175	9.5095	8.88259	8.97207	449.368	728.86	471.982	502.182
1450017_at	Ccng1	cyclin G1	1.6202	1.43277	0.409772	0.362368	10.3868	11.0829	9.09967	9.61847	1338.85	2169.2	548.622	786.049
1423678_at	BC017643	cDNA sequence BC017643	1.62001	1.15708	0.782019	0.55855	8.86212	9.55812	8.50739	8.71788	465.332	753.844	363.899	421.059
1417983_a_at	Ube2v2	ubiquitin-conjugating enzyme E2 variant 2	1.61958	0.900065	1.61761	0.898968	8.7301	9.42572	9.42396	9.27206	424.642	687.742	686.903	618.258
1416028_a_at	Hn1	hematological and neurological expressed sequence 1	1.61798	1.02494	1.87874	1.19012	9.49019	10.1844	10.4	10.4355	719.17	1163.6	1351.13	1384.83
1452534_a_at	Hmgb2	high mobility group box 2	1.61786	0.720723	2.35549	1.04932	9.91695	10.611	11.153	10.6805	966.72	1564.02	2277.1	1641.15
1420731_a_at	Csrp2	cysteine and glycine-rich protein 2	1.61706	0.602569	1.19341	0.444704	9.31574	10.0091	9.57083	8.84003	637.261	1030.49	760.515	458.263
1419486_at	Foxc1	forkhead box C1	1.61702	0.963527	6.27265	3.73765	7.2129	7.90624	9.86197	9.80837	148.354	239.891	930.57	896.63
1423284_at	Mansc1	MANSC domain containing 1	1.61698	0.835339	10.5494	5.44986	8.52051	9.21381	11.9196	11.66	367.222	593.792	3873.98	3236.09
1434606_at	Erbb3	v-erb-b2 erythroblastic leukemia viral oncogene homolog 3 (avian)	1.61591	0.784811	5.27727	2.56305	9.28699	9.97934	11.6868	11.3372	624.688	1009.44	3296.65	2587.25
1426965_at	Rap2a	RAS related protein 2a	1.61566	1.05814	1.12776	0.738598	8.41907	9.11119	8.59253	8.67405	342.289	553.021	386.018	408.46
1419684_at	Ccl8	chemokine (C-C motif) ligand 8	1.61536	0.486163	1.443	0.43429	10.0598	10.7516	10.5889	9.54836	1067.32	1724.11	1540.15	748.762
1421654_a_at	Lmna	lamin A	1.61532	1.22964	1.00262	0.763225	9.94788	10.6397	9.95165	10.2499	987.666	1595.4	990.251	1217.65
1421835_at	Map7	microtubule-associated protein 7	1.61409	1.07746	3.21032	2.14299	6.79982	7.49055	8.48254	8.59017	111.417	179.837	357.683	385.389
1451264_at	Frmd6	FERM domain containing 6	1.61405	1.20019	0.525797	0.390977	9.81638	10.5071	8.88896	9.15222	901.626	1455.27	474.072	568.976
1449580_s_at	H2-DMb1 /// H2-DMb2	histocompatibility 2, class II, locus Mb1 /// histocompatibility 2, class II, locus Mb2	1.61389	1.20339	0.86369	0.644007	9.7291	10.4196	9.51768	9.78479	848.692	1369.69	733.007	882.092
1449855_s_at	Uchl3 /// Uchl4	ubiquitin carboxyl-terminal esterase L3 (ubiquitin thiolesterase) /// ubiquitin carboxyl-terminal esterase L4	1.61178	0.901688	2.17559	1.2171	9.04134	9.73	10.1628	10.0135	526.884	849.223	1146.29	1033.59
1422476_at	Ifi30	interferon gamma inducible protein 30	1.6117	0.873223	1.12089	0.607304	10.7504	11.439	10.9151	10.7195	1722.65	2776.39	1930.91	1686.11
1434620_s_at	Fam13b	family with sequence similarity 13, member B	1.61164	0.945458	1.34026	0.786253	9.33057	10.0191	9.75308	9.67217	643.845	1037.65	862.919	815.854
1418345_at	Tnfsf12 /// Tnfsf12Tnfsf13 /// Tnfsf13	tumor necrosis factor (ligand) superfamily, member 12 /// Tnfsf12-Tnfsf13 readthrough transcript /// tumor necrosis factor (ligand) superfamily, member 13	1.61157	1.70401	1.03903	1.09863	8.82157	9.51003	8.8768	9.64573	452.435	729.128	470.091	801.039
1449731_s_at	Nfkbia	nuclear factor of kappa light polypeptide gene enhancer in B cells inhibitor, alpha	1.611	1.53606	0.37864	0.361026	11.1943	11.8822	9.79319	10.4124	2343.24	3774.97	887.244	1362.86
1426784_at	Trim47	tripartite motif-containing 47	1.6097	1.23686	0.712068	0.547136	8.99909	9.68588	8.50918	8.81586	511.677	823.648	364.349	450.648
1423274_at	Ints6	integrator complex subunit 6	1.60968	1.53453	0.577813	0.550839	8.85506	9.54184	8.06374	8.68154	463.063	745.383	267.564	410.586
1451012_a_at	Ybx3	Y box protein 3	1.60941	0.959875	0.580935	0.346478	11.1413	11.8278	10.3577	10.2986	2258.68	3635.15	1312.15	1259.5
1439407_x_at	Tagln2	transgelin 2	1.6094	0.8917	1.08166	0.599303	9.81882	10.5053	9.93206	9.76669	903.148	1453.52	976.898	871.1
1424356_a_at	Metrnl	meteorin, glial cell differentiation regulator-like	1.60759	0.939462	0.783417	0.457821	8.94077	9.62567	8.58862	8.49853	491.406	789.981	384.976	361.67
1460565_at	Slc41a1	solute carrier family 41, member 1	1.60719	1.03927	2.93205	1.89597	9.22725	9.91179	10.7792	10.8347	599.348	963.269	1757.32	1826.33
1427482_a_at	Car8	carbonic anhydrase 8	1.60631	0.466059	6.86961	1.99317	7.91392	8.59767	10.6941	9.59273	241.172	387.398	1656.76	772.148
1427261_at	Wwc1	WW, C2 and coiled-coil domain containing 1	1.60525	0.844207	8.76291	4.60844	7.53449	8.21729	10.6659	10.4216	185.399	297.612	1624.63	1371.53
1427095_at	Cdcp1	CUB domain containing protein 1	1.60516	1.08527	3.52814	2.38542	8.83753	9.52025	10.6564	10.7745	457.469	734.311	1614.01	1751.64
1420633_a_at	Csn1s2a	casein alpha s2-like A	1.60516	13.062	0.178983	1.45648	13.2394	13.9221	10.7573	14.4646	9670.83	15523.2	1730.92	22609.3
1418396_at	Gpsm3	G-protein signalling modulator 3 (AGS3-like, C. elegans)	1.60511	1.3091	0.463269	0.377836	8.4582	9.14087	7.34812	7.7367	351.699	564.515	162.931	213.294
1452590_a_at	Gm9780 /// Plac9a /// Plac9b	predicted gene 9780 /// placenta specific 9a /// placenta specific 9b	1.60495	0.99834	0.374951	0.233233	9.47334	10.1559	8.05811	8.05571	710.819	1140.83	266.522	266.079
1434135_at	B3galnt2	UDP-GalNAc:betaGlcNAc beta 1,3-galactosaminyltransferase, polypeptide 2	1.60491	0.851433	1.05229	0.558259	8.2864	8.96889	8.35993	8.1279	312.216	501.078	328.542	279.731
1452247_at	Fxr1	fragile X mental retardation gene 1, autosomal homolog	1.60485	1.134	0.811629	0.573503	9.4582	10.1406	9.15709	9.33851	703.398	1128.85	570.898	647.398
1426188_s_at	BC005685	cDNA sequence BC005685	1.60482	0.783361	6.35268	3.10093	8.69495	9.37736	11.3623	11.0101	414.419	665.07	2632.67	2062.33
1451968_at	Xrcc5	X-ray repair complementing defective repair in Chinese hamster cells 5	1.60471	0.965959	2.60649	1.56899	7.07015	7.75246	8.45226	8.40229	134.377	215.636	350.254	338.331
1436953_at	Wipf1	WAS/WASL interacting protein family, member 1	1.60462	1.13989	0.442824	0.314572	9.0711	9.75334	7.89591	8.0848	537.866	863.073	238.18	271.498
1427460_at	Taf4a	TAF4A RNA polymerase II, TATA box binding protein (TBP)-associated factor	1.6044	0.888236	1.4701	0.813883	7.81229	8.49432	8.3682	8.19722	224.767	360.617	330.43	293.5
1421836_at	Map7	microtubule-associated protein 7	1.60422	0.973995	3.36074	2.04046	8.15935	8.84122	9.90813	9.87012	285.898	458.642	960.826	935.84
1424895_at	Gpsm2	G-protein signalling modulator 2 (AGS3-like, C. elegans)	1.60416	0.667678	3.63622	1.51345	7.11007	7.79188	8.9725	8.38973	138.148	221.611	502.335	335.398
1451119_a_at	Fbln1	fibulin 1	1.60409	0.885321	0.252547	0.139385	8.83245	9.5142	6.84708	6.67135	455.862	731.241	115.127	101.924
1418573_a_at	Raly	hnRNP-associated with lethal yellow	1.60349	0.710861	3.05317	1.35353	9.26042	9.94163	10.8707	10.3784	613.286	983.398	1872.46	1331.06
1426397_at	Tgfbr2	transforming growth factor, beta receptor II	1.60265	1.41655	0.804049	0.71068	11.5611	12.2416	11.2465	11.7489	3021.67	4842.68	2429.57	3441.6
1432474_a_at	Krtcap3	keratinocyte associated protein 3	1.60231	1.10583	3.90355	2.69402	7.81029	8.49044	9.77507	9.9202	224.455	359.648	876.174	968.898
1438478_a_at	Ppp3ca	protein phosphatase 3, catalytic subunit, alpha isoform	1.60197	0.768829	1.89216	0.908097	9.54968	10.2295	10.4697	10.0904	749.444	1200.59	1418.07	1090.25
1426683_at	Cnot6	CCR4-NOT transcription complex, subunit 6	1.60141	0.763568	2.72186	1.29781	8.55048	9.22983	9.99508	9.6059	374.932	600.42	1020.51	779.229
1424062_at	Ube2d1	ubiquitin-conjugating enzyme E2D 1	1.60125	1.06987	0.758912	0.507066	7.96939	8.64859	7.57139	7.66883	250.625	401.313	190.202	203.492
1452045_at	Zfp281	zinc finger protein 281	1.60122	1.16579	0.90265	0.657188	8.59284	9.272	8.44507	8.66638	386.101	618.232	348.514	406.294
1450355_a_at	Capg	capping protein (actin filament), gelsolin-like	1.59988	1.83063	1.1939	1.36609	9.96865	10.6466	10.2243	11.0967	1001.99	1603.06	1196.27	2189.93
1422903_at	Ly86	lymphocyte antigen 86	1.59983	2.07596	0.542204	0.703571	9.28966	9.96758	8.40657	9.46035	625.846	1001.25	339.336	704.448
1454677_at	Timp2	tissue inhibitor of metalloproteinase 2	1.59905	1.11913	0.198471	0.138905	11.8427	12.5199	9.50968	9.67206	3672.83	5873.03	728.95	815.792
1424296_at	Gclc	glutamate-cysteine ligase, catalytic subunit	1.59857	1.01885	0.633929	0.404034	8.75699	9.43378	8.09939	8.12633	432.631	691.591	274.257	279.427
1420008_s_at	Wwc1	WW, C2 and coiled-coil domain containing 1	1.59816	0.840025	11.0321	5.79869	8.40648	9.0829	11.8701	11.6186	339.316	542.281	3743.37	3144.52
1420850_at	Crnkl1	Crn, crooked neck-like 1 (Drosophila)	1.59711	0.852777	1.25012	0.667502	8.25454	8.93001	8.57661	8.34685	305.397	487.753	381.783	325.576
1429347_at	Bcl2l14	BCL2-like 14 (apoptosis facilitator)	1.59685	0.833618	11.7414	6.12947	6.09566	6.77089	9.64919	9.38665	68.3875	109.204	802.964	669.365
1422473_at	Pde4b	phosphodiesterase 4B, cAMP specific	1.59667	1.09788	1.11462	0.766412	8.7348	9.40987	8.89134	9.02606	426.026	680.224	474.855	521.332
1433775_at	C77080	expressed sequence C77080	1.59656	0.897578	2.62169	1.4739	7.92211	8.59708	9.31261	9.15672	242.545	387.238	635.878	570.75
1422795_at	Cul3	cullin 3	1.59654	1.05777	1.37199	0.908997	7.78996	8.46491	8.24623	8.32726	221.316	353.34	303.643	321.185
1415871_at	Tgfbi	transforming growth factor, beta induced	1.5965	1.5925	0.196192	0.1957	9.95136	10.6263	7.6017	8.27299	990.051	1580.62	194.24	309.327
1460302_at	Thbs1	thrombospondin 1	1.59649	1.22505	3.39275	2.6034	9.15037	9.82527	10.9128	11.2057	568.245	907.198	1927.92	2361.8
1416147_at	Hspa4	heat shock protein 4	1.59612	1.04126	1.3878	0.905358	8.77404	9.44861	9.24683	9.30517	437.772	698.737	607.539	632.607
1425505_at	Mylk	myosin, light polypeptide kinase	1.59512	1.30367	0.154629	0.126377	10.4089	11.0826	7.7158	8.09839	1359.56	2168.65	210.227	274.067
1433803_at	Jak1	Janus kinase 1	1.59484	1.00086	1.55885	0.978275	9.65293	10.3263	10.2934	10.2947	805.048	1283.92	1254.95	1256.03
1437783_x_at	Cnpy2	canopy 2 homolog (zebrafish)	1.59482	1.13759	2.21771	1.58189	10.0893	10.7627	11.2384	11.4244	1089.4	1737.4	2415.97	2748.37
1423812_s_at	Vopp1	vesicular, overexpressed in cancer, prosurvival protein 1	1.59437	0.920905	1.95378	1.1285	8.51316	9.18615	9.47943	9.36055	365.357	582.515	713.826	657.366
1460338_a_at	Crlf3	cytokine receptor-like factor 3	1.59306	1.16127	0.532755	0.388355	9.38588	10.0577	8.47743	8.69313	669.009	1065.77	356.418	413.898
1418578_at	Dgka	diacylglycerol kinase, alpha	1.59297	1.09989	0.76533	0.528436	10.1642	10.8359	9.77832	9.91569	1147.41	1827.79	878.151	965.871
1422079_at	Prkch	protein kinase C, eta	1.59203	0.990375	0.698045	0.434243	8.10677	8.77763	7.58816	7.57421	275.665	438.865	192.426	190.574
1438397_a_at	Rbm39	RNA binding motif protein 39	1.59181	0.787645	1.05173	0.520409	9.06299	9.73366	9.13576	8.79138	534.85	851.38	562.52	443.066
1416342_at	Tnc	tenascin C	1.59173	1.81992	0.968382	1.10721	7.58607	8.25667	7.53972	8.4036	192.148	305.848	186.072	338.637
1421268_at	Ugcg	UDP-glucose ceramide glucosyltransferase	1.5916	0.951196	0.754624	0.450989	8.88351	9.554	8.47734	8.40516	472.285	751.691	356.398	339.004
1427046_at	Grhl2	grainyhead-like 2 (Drosophila)	1.5909	1.03936	2.65277	1.7331	8.48169	9.15153	9.88919	9.94488	357.472	568.702	948.292	985.616
1427347_s_at	Tubb2a	tubulin, beta 2A class IIA	1.59074	1.13473	1.99781	1.42511	9.50096	10.1707	10.4994	10.6817	724.559	1152.59	1447.54	1642.57
1415909_at	Stip1	stress-induced phosphoprotein 1	1.5903	1.08979	1.23491	0.846254	9.11304	9.78234	9.41744	9.5415	553.73	880.596	683.806	745.208
1420622_a_at	Hspa8	heat shock protein 8	1.59015	1.32952	1.20509	1.00758	11.6715	12.3406	11.9406	12.3515	3261.85	5186.82	3930.82	5226.11
1419124_at	Mfsd6	major facilitator superfamily domain containing 6	1.58762	0.950042	4.55009	2.72281	6.36335	7.03021	8.54924	8.47531	82.3302	130.709	374.61	355.895
1448306_at	Nfkbia	nuclear factor of kappa light polypeptide gene enhancer in B cells inhibitor, alpha	1.5875	1.57083	0.316579	0.313256	11.2662	11.933	9.60689	10.2584	2463.08	3910.13	779.76	1224.87
1456381_x_at	Mcl1	myeloid cell leukemia sequence 1	1.58745	1.2218	0.73253	0.563801	10.869	11.5357	10.42	10.709	1870.26	2968.95	1370.02	1673.9
1416697_at	Dpp4	dipeptidylpeptidase 4	1.58653	1.06345	0.573173	0.384198	8.89617	9.56205	8.09321	8.18197	476.447	755.898	273.086	290.415
1417777_at	Ptgr1	prostaglandin reductase 1	1.58575	0.868493	3.44486	1.8867	8.32099	8.98615	10.1054	9.90202	319.791	507.11	1101.64	956.763
1416288_at	Dnaja1	DnaJ (Hsp40) homolog, subfamily A, member 1	1.58537	1.17693	0.858746	0.637509	11.4456	12.1104	11.2259	11.4609	2789.12	4421.77	2395.14	2818.92
1427630_x_at	Ceacam1	carcinoembryonic antigen-related cell adhesion molecule 1	1.58514	0.854529	4.15573	2.24031	9.49936	10.164	11.5545	11.3277	723.754	1147.25	3007.73	2570.19
1420464_s_at	Gm10693 /// Gm14548 /// Lilra6 /// Pira1 /// Pira11 /// Pira2 /// Pira4 /// Pira5 /// Pira6 /// Pira7 /// Pirb	predicted pseudogene 10693 /// predicted gene 14548 /// leukocyte immunoglobulin-like receptor, subfamily A (with TM domain), member 6 /// paired-Ig-like receptor A1 /// paired-Ig-like receptor A11 /// paired-Ig-like receptor A2 /// paired-Ig-like receptor A4 /// paired-Ig-like receptor A5 /// paired-Ig-like receptor A6 /// paired-Ig-like receptor A7 /// paired Ig-like receptor B	1.58471	0.909874	0.332374	0.190836	7.77789	8.4421	6.18877	6.05251	219.471	347.797	72.9466	66.3721
1417774_at	Nans	N-acetylneuraminic acid synthase (sialic acid synthase)	1.58433	0.863341	5.31764	2.89772	7.71752	8.38139	10.1283	9.91631	210.477	333.466	1119.24	966.289
1421750_a_at	Vbp1	von Hippel-Lindau binding protein 1	1.58401	0.938	1.85709	1.09971	10.0314	10.695	10.9244	10.8321	1046.51	1657.69	1943.47	1822.97
1434968_a_at	Actr3	ARP3 actin-related protein 3	1.58373	1.2777	0.716688	0.578198	11.9023	12.5656	11.4217	11.7752	3827.7	6062.04	2743.27	3505.06
1451127_at	Vopp1	vesicular, overexpressed in cancer, prosurvival protein 1	1.58285	0.909262	2.00674	1.15276	7.8067	8.46923	8.81155	8.67432	223.899	354.398	449.305	408.536
1448656_at	Cacnb3	calcium channel, voltage-dependent, beta 3 subunit	1.58186	0.825294	2.67044	1.39323	8.29035	8.95197	9.70743	9.43041	313.071	495.235	836.039	689.978
1427322_at	Brwd1	bromodomain and WD repeat domain containing 1	1.58176	0.904955	1.58818	0.908626	7.97637	8.63791	8.64375	8.49966	251.842	398.353	399.97	361.954
1423141_at	Lipa	lysosomal acid lipase A	1.58099	2.13076	0.59004	0.795215	9.12101	9.78184	8.35989	9.45126	556.798	880.295	328.533	700.024
1450026_a_at	B3gnt2	UDP-GlcNAc:betaGal beta-1,3-N-acetylglucosaminyltransferase 2	1.58064	1.26014	0.999961	0.797203	8.76843	9.42894	8.76837	9.10196	436.074	689.275	436.057	549.493
1455581_x_at	Gm20559	predicted gene, 20559	1.58058	0.929829	0.91043	0.535592	8.58307	9.24353	8.44769	8.34273	383.498	606.148	349.148	324.648
1422902_s_at	Mgea5	meningioma expressed antigen 5 (hyaluronidase)	1.58011	1.09451	1.42413	0.986459	9.11436	9.77439	9.62444	9.75472	554.236	875.757	789.304	863.898
1416065_a_at	Ankrd10	ankyrin repeat domain 10	1.57984	0.952914	0.865107	0.521806	9.50416	10.1639	9.29511	9.22552	726.166	1147.23	628.211	598.632
1423310_at	Tpbg	trophoblast glycoprotein	1.57917	1.21363	2.12747	1.63501	7.3168	7.97597	8.40594	8.68527	159.433	251.771	339.188	411.648
1452232_at	Galnt7	UDP-N-acetyl-alpha-D-galactosamine: polypeptide N-acetylgalactosaminyltransferase 7	1.57882	0.915855	3.94014	2.28563	7.70192	8.36077	9.68017	9.55336	208.214	328.732	820.391	751.359
1456380_x_at	Cnn3	calponin 3, acidic	1.57808	1.25627	1.13811	0.906023	8.92519	9.58336	9.11183	9.44098	486.128	767.148	553.266	695.054
1435194_at	Hspa4	heat shock protein 4	1.578	1.44247	1.62199	1.48268	9.15329	9.81139	9.85106	10.3796	569.398	898.51	923.557	1332.21
1416177_at	Rbmxl1	RNA binding motif protein, X linked-like-1	1.578	1.04317	1.41833	0.937622	9.48788	10.146	9.99208	10.0531	718.022	1133.04	1018.39	1062.36
1417829_a_at	Rab15	RAB15, member RAS oncogene family	1.57798	0.788082	8.9164	4.45307	8.53974	9.19781	11.6962	11.3526	372.149	587.243	3318.23	2615.04
1425472_a_at	Lmna	lamin A	1.57787	1.19475	1.04229	0.789215	9.62552	10.2835	9.68528	9.94199	789.898	1246.36	823.305	983.645
1420627_a_at	Csn1s1	casein alpha s1	1.57775	16.7588	0.111418	1.18347	13.3999	14.0577	10.2339	14.3008	10808.4	17053	1204.25	20181.7
1438458_a_at	Sfpq	splicing factor proline/glutamine rich (polypyrimidine tract binding protein associated)	1.57752	0.873263	1.24017	0.686515	8.72478	9.38244	9.03532	8.83981	423.079	667.417	524.689	458.192
1423283_at	Pitpna	phosphatidylinositol transfer protein, alpha	1.57602	1.09971	1.59006	1.1095	10.0828	10.7391	10.7519	10.889	1084.47	1709.15	1724.37	1896.3
1423721_at	Tpm1	tropomyosin 1, alpha	1.57602	1.20466	1.6735	1.27917	10.4059	11.0622	11.1487	11.4174	1356.69	2138.16	2270.41	2735.07
1423213_at	Plxnc1	plexin C1	1.5759	1.39552	0.270131	0.23921	7.99027	8.64644	6.102	6.5828	254.279	400.718	68.6885	95.8559
1431890_a_at	Mllt3	myeloid/lymphoid or mixed-lineage leukemia (trithorax homolog, Drosophila); translocated to, 3	1.57575	0.671326	2.91367	1.24133	8.14286	8.7989	9.6857	9.11078	282.648	445.382	823.542	552.865
1434369_a_at	Cryab	crystallin, alpha B	1.57538	1.80571	0.149107	0.170908	11.2911	11.9468	8.54553	9.3981	2505.9	3947.73	373.648	674.698
1424822_at	Slain1	SLAIN motif family, member 1	1.57529	0.917203	2.06757	1.20383	7.21349	7.86911	8.26143	8.13674	148.415	233.797	306.858	281.451
1428074_at	Tmem158	transmembrane protein 158	1.57505	0.990865	0.266346	0.167558	9.26303	9.91843	7.3544	7.34116	614.398	967.707	163.642	162.147
1451767_at	Ncf1	neutrophil cytosolic factor 1	1.57487	1.29432	0.460471	0.378442	7.85398	8.50922	6.73516	7.10736	231.358	364.36	106.534	137.889
1416405_at	Bgn	biglycan	1.57468	0.880268	0.693905	0.387901	11.225	11.88	10.6978	10.5138	2393.58	3769.13	1660.92	1462.05
1422528_a_at	Zfp36l1	zinc finger protein 36, C3H type-like 1	1.57462	0.684929	1.35898	0.591129	10.0273	10.6823	10.4698	9.92382	1043.54	1643.18	1418.15	971.331
1421103_at	Bmp2k	BMP2 inducible kinase	1.57364	1.34792	0.810472	0.694219	7.69409	8.3482	7.39093	7.82166	207.087	325.88	167.838	226.232
1436954_at	Wipf1	WAS/WASL interacting protein family, member 1	1.5736	1.03893	0.384358	0.253763	9.55089	10.205	8.17141	8.22651	750.073	1180.31	288.297	299.519
1438999_a_at	Nfat5	nuclear factor of activated T cells 5	1.57335	0.97966	1.1931	0.74289	8.99406	9.6479	9.24877	9.21912	509.896	802.248	608.355	595.982
1434851_s_at	Crb3	crumbs homolog 3 (Drosophila)	1.57334	1.02637	4.70531	3.06953	6.46565	7.11948	8.69994	8.73749	88.38	139.052	415.856	426.822
1424883_s_at	Srsf7	serine/arginine-rich splicing factor 7	1.57333	1.04879	1.26533	0.843472	10.7055	11.3593	11.045	11.1137	1669.85	2627.23	2112.9	2216
1424919_at	Erbb2	v-erb-b2 erythroblastic leukemia viral oncogene homolog 2, neuro/glioblastoma derived oncogene homolog (avian)	1.57323	0.948629	2.855	1.72151	7.80734	8.46107	9.32083	9.24475	223.998	352.4	639.514	606.661
1419073_at	Tmeff2	transmembrane protein with EGF-like and two follistatin-like domains 2	1.57277	0.817405	0.298852	0.155321	8.17091	8.82421	6.42841	6.13754	288.197	453.266	86.1282	70.4017
1450675_at	Smap2	small ArfGAP 2	1.57249	0.79866	1.15767	0.587976	8.02889	8.68194	8.24012	7.91577	261.179	410.7	302.359	241.482
1452940_x_at	Pitpnc1	phosphatidylinositol transfer protein, cytoplasmic 1	1.57202	0.959705	1.91347	1.16816	7.3027	7.95532	8.23889	8.17956	157.882	248.193	302.102	289.929
1437325_x_at	Aldh18a1	aldehyde dehydrogenase 18 family, member A1	1.57116	0.988737	2.57648	1.62139	8.53295	9.18478	9.89835	9.88201	370.403	581.961	954.336	943.588
1419898_s_at	Zc3h7a	zinc finger CCCH type containing 7 A	1.57083	0.947343	1.30412	0.786496	8.49445	9.14598	8.87753	8.79949	360.648	566.517	470.329	445.563
1452097_a_at	Dusp7	dual specificity phosphatase 7	1.57081	1.05643	2.27568	1.53048	8.3549	9.00641	9.5412	9.62039	327.398	514.279	745.052	787.095
1422847_a_at	Prkcd	protein kinase C, delta	1.57076	1.19102	0.981159	0.743954	9.17483	9.8263	9.14739	9.39959	577.963	907.844	567.073	675.394
1416364_at	Hsp90ab1	heat shock protein 90 alpha (cytosolic), class B member 1	1.5706	1.08295	1.35796	0.93633	12.2369	12.8882	12.6784	12.7933	4827.02	7581.33	6554.9	7098.62
1418457_at	Cxcl14	chemokine (C-X-C motif) ligand 14	1.57029	0.95933	0.366834	0.224109	8.42828	9.07931	6.98148	6.92158	344.482	540.936	126.368	121.228
1455030_at	LOC102641972 /// Ptprj	receptor-type tyrosine-protein phosphatase eta-like /// protein tyrosine phosphatase, receptor type, J	1.57008	0.777226	2.79086	1.38154	7.99265	8.64349	9.47336	9.10977	254.699	399.898	710.829	552.475
1423760_at	Cd44	CD44 antigen	1.57008	0.721568	2.42039	1.11235	9.51064	10.1615	10.7859	10.3151	729.437	1145.27	1765.52	1273.94
1426401_at	Ppp3ca	protein phosphatase 3, catalytic subunit, alpha isoform	1.56914	0.857819	2.16488	1.1835	9.83064	10.4806	10.9449	10.7237	910.577	1428.82	1971.29	1691.01
1423277_at	Ptprk	protein tyrosine phosphatase, receptor type, K	1.56883	0.971514	2.95586	1.83044	7.78033	8.43002	9.34391	9.30222	219.844	344.898	649.826	631.315
1426934_at	Nhsl1	NHS-like 1	1.56883	1.41065	4.04986	3.64152	8.58123	9.23092	10.5991	11.0955	383.009	600.876	1551.13	2188.1
1424148_a_at	Stap2	signal transducing adaptor family member 2	1.56775	1.07308	2.84925	1.95023	9.29046	9.93915	10.801	10.9028	626.191	981.71	1784.17	1914.56
1416103_at	Ywhaz	tyrosine 3-monooxygenase/tryptophan 5-monooxygenase activation protein, zeta polypeptide	1.56676	1.38072	1.04908	0.924508	8.91506	9.56285	8.98419	9.4496	482.725	756.316	506.419	699.22
1423915_at	Olfml2b	olfactomedin-like 2B	1.56652	0.784913	0.760309	0.380957	7.92123	8.56879	7.52589	7.17649	242.398	379.72	184.297	144.657
1419309_at	Pdpn	podoplanin	1.56631	0.895847	0.50807	0.29059	8.64549	9.29286	7.66859	7.50991	400.452	627.232	203.458	182.267
1423456_at	Bzw2	basic leucine zipper and W2 domains 2	1.56594	1.03012	1.69555	1.11538	9.94638	10.5934	10.7081	10.7509	986.639	1545.02	1672.9	1723.29
1448709_at	Arid1a	AT rich interactive domain 1A (SWI-like)	1.5657	0.754465	1.16867	0.563152	10.2529	10.8997	10.4778	10.0713	1220.2	1910.47	1426.02	1075.88
1421000_at	Cnot4	CCR4-NOT transcription complex, subunit 4	1.56522	0.926153	0.795734	0.470841	7.98412	8.63049	7.65448	7.5438	253.197	396.31	201.478	186.599
1420502_at	Sat1	spermidine/spermine N1-acetyl transferase 1	1.56479	1.18021	1.97394	1.4888	10.9215	11.5674	11.9025	12.1416	1939.49	3034.9	3828.44	4518.34
1426124_a_at	Clk1	CDC-like kinase 1	1.56456	1.1479	0.976279	0.716287	11.777	12.4228	11.7424	11.9414	3509.41	5490.67	3426.16	3932.9
1418296_at	Fxyd5	FXYD domain-containing ion transport regulator 5	1.56402	1.19237	0.53319	0.40649	9.67466	10.3199	8.76738	9.02121	817.266	1278.22	435.758	519.584
1452036_a_at	Tmpo	thymopoietin	1.56397	0.832147	1.47455	0.784569	10.0401	10.6853	10.6004	10.3353	1052.87	1646.67	1552.52	1291.92
1437313_x_at	Hmgb2	high mobility group box 2	1.5637	0.837903	2.32889	1.24793	8.91351	9.55847	10.1331	9.878	482.206	754.027	1123.01	940.97
1426645_at	Hsp90aa1	heat shock protein 90, alpha (cytosolic), class A member 1	1.56355	0.98872	1.41591	0.895361	11.2921	11.937	11.7939	11.7775	2507.68	3920.88	3550.65	3510.6
1448550_at	Lbp	lipopolysaccharide binding protein	1.56345	2.28729	4.21951	6.17303	9.6428	10.2875	11.7199	12.9135	799.416	1249.85	3373.15	7715.36
1417372_a_at	Peli1	pellino 1	1.56288	0.974803	0.998715	0.622923	9.46678	10.111	9.46492	9.42811	707.594	1105.88	706.684	688.878
1417689_a_at	Pdzk1ip1	PDZK1 interacting protein 1	1.56273	1.10522	4.77703	3.3785	7.65246	8.29653	9.90858	10.0529	201.197	314.416	961.123	1062.25
1433675_at	Snhg1	small nucleolar RNA host gene 1	1.5627	1.10151	1.28667	0.906944	9.48787	10.1319	9.85152	9.991	718.016	1122.04	923.853	1017.63
1416072_at	Cd34	CD34 antigen	1.56197	0.846293	0.248439	0.134607	10.6043	11.2477	8.59528	8.35451	1556.74	2431.58	386.756	327.309
1428131_a_at	Cdc42se1	CDC42 small effector 1	1.56114	0.977128	1.93755	1.21272	10.1751	10.8177	11.1293	11.0959	1156.11	1804.86	2240.03	2188.79
1425099_a_at	Arntl	aryl hydrocarbon receptor nuclear translocator-like	1.56081	0.637762	2.17669	0.889419	7.6069	8.24919	8.72904	8.08013	194.942	304.267	424.329	270.621
1449167_at	Epb4.1l4a	erythrocyte protein band 4.1-like 4a	1.56057	1.57939	1.91925	1.9424	7.60026	8.24233	8.5408	9.20017	194.046	302.822	372.424	588.201
1419766_at	Sik1	salt inducible kinase 1	1.56019	1.21446	1.02339	0.796613	9.60991	10.2516	9.64327	9.92359	781.397	1219.13	799.675	971.174
1460716_a_at	Cbfb	core binding factor beta	1.55982	1.1149	1.0123	0.723556	10.8875	11.5288	10.9051	11.062	1894.3	2954.77	1917.61	2137.94
1422567_at	Fam129a	family with sequence similarity 129, member A	1.5597	1.08779	0.236269	0.164781	7.93318	8.57446	5.85168	5.97308	244.414	381.214	57.7474	62.8169
1450700_at	Cdc42ep3	CDC42 effector protein (Rho GTPase binding) 3	1.55882	1.72214	1.69605	1.87375	9.31402	9.95448	10.0762	10.8604	636.501	992.192	1079.54	1859.12
1448199_at	Ankrd10	ankyrin repeat domain 10	1.55878	1.00811	0.829833	0.536675	9.34019	9.98062	9.07109	9.08274	648.154	1010.33	537.86	542.221
1416083_at	Zfand5	zinc finger, AN1-type domain 5	1.55833	1.06503	1.346	0.919913	11.0576	11.6976	11.4863	11.5771	2131.38	3321.4	2868.84	3055.4
1426664_x_at	Slc45a3	solute carrier family 45, member 3	1.55821	2.47124	0.60428	0.958358	7.98822	8.6281	7.26151	8.56674	253.917	395.656	153.437	379.18
1426246_at	Pros1	protein S (alpha)	1.55808	2.20905	0.641002	0.908812	9.56069	10.2005	8.91909	10.0625	755.186	1176.64	484.075	1069.34
1416881_at	Mcl1	myeloid cell leukemia sequence 1	1.5577	1.19298	0.567184	0.434384	10.4666	11.106	9.64846	9.90303	1414.99	2204.12	802.558	957.436
1423686_a_at	Prr13	proline rich 13	1.55753	1.0033	1.44016	0.927699	10.4041	11.0433	10.9303	10.935	1354.99	2110.43	1951.4	1957.84
1424384_a_at	Znrf1	zinc and ring finger 1	1.5572	1.16263	1.60167	1.19584	8.62625	9.2652	9.30583	9.52322	395.148	615.324	632.898	735.828
1433508_at	Klf6	Kruppel-like factor 6	1.55703	1.24243	0.682255	0.544405	10.0349	10.6737	9.48332	9.79649	1049.1	1633.48	715.756	889.275
1434196_at	Dnaja4	DnaJ (Hsp40) homolog, subfamily A, member 4	1.55684	1.23555	1.59222	1.26363	8.05453	8.69314	8.72557	9.03072	265.861	413.902	423.31	523.02
1449127_at	Selplg	selectin, platelet (p-selectin) ligand	1.55655	1.31785	0.319081	0.270149	9.47487	10.1132	7.82687	8.22505	711.576	1107.6	227.05	299.218
1418755_at	Tbx15	T-box 15	1.55578	0.97081	0.265943	0.165949	8.24981	8.88745	6.339	6.29626	304.398	473.576	80.9523	78.5894
1449410_a_at	Gas5	growth arrest specific 5	1.55568	1.17307	1.20521	0.908797	11.8186	12.4561	12.0879	12.3181	3611.97	5619.08	4353.18	5106.6
1451261_s_at	Stap2	signal transducing adaptor family member 2	1.55422	1.01546	2.9228	1.90963	9.29354	9.92973	10.8409	10.863	627.529	975.321	1834.14	1862.5
1425536_at	Stx3	syntaxin 3	1.55326	1.07768	1.73292	1.20233	8.56351	9.19881	9.35671	9.46464	378.332	587.648	655.619	706.547
1425801_x_at	Cotl1	coactosin-like 1 (Dictyostelium)	1.55307	1.18844	1.48958	1.13985	9.97503	10.6102	10.5499	10.799	1006.43	1563.06	1499.16	1781.66
1452152_at	Clint1	clathrin interactor 1	1.55252	0.939683	2.67022	1.61618	10.8824	11.517	12.2993	12.2096	1887.64	2930.61	5040.43	4736.4
1455434_a_at	Ktn1	kinectin 1	1.55248	0.959385	0.939119	0.580346	10.0572	10.6918	9.96657	9.90675	1065.41	1654.03	1000.55	959.91
1421392_a_at	Birc3	baculoviral IAP repeat-containing 3	1.55185	1.61832	0.321004	0.334755	10.1162	10.7502	8.47686	9.17136	1109.89	1722.38	356.278	576.573
1460378_a_at	Tes	testis derived transcript	1.55157	1.05654	1.5541	1.05826	8.54309	9.17681	9.17916	9.25851	373.014	578.756	579.699	612.476
1428592_s_at	Usp38	ubiquitin specific peptidase 38	1.5512	1.04658	1.17374	0.79191	7.82767	8.46106	8.05879	8.12447	227.177	352.398	266.648	279.067
1438988_x_at	Hn1	hematological and neurological expressed sequence 1	1.55059	0.858355	1.9614	1.08577	9.2864	9.91921	10.2583	10.0379	624.43	968.233	1224.76	1051.28
1448357_at	Snrpg	small nuclear ribonucleoprotein polypeptide G	1.55036	1.10495	1.21179	0.863647	10.8405	11.4731	11.1176	11.2616	1833.65	2842.81	2221.99	2455.18
1449370_at	Sox4	SRY (sex determining region Y)-box 4	1.54938	0.658593	4.06285	1.72699	7.04585	7.67755	9.06834	8.4658	132.134	204.726	536.839	353.558
1422637_at	Rassf5	Ras association (RalGDS/AF-6) domain family member 5	1.54857	1.36362	0.323705	0.285044	8.81024	9.44118	7.18299	7.63043	448.898	695.148	145.31	198.148
1451804_a_at	Lrrc16a	leucine rich repeat containing 16A	1.54745	0.942937	3.24225	1.97567	7.53997	8.16986	9.23697	9.1522	186.104	287.987	603.398	568.966
1456243_x_at	Mcl1	myeloid cell leukemia sequence 1	1.54737	1.24875	0.735597	0.593639	11.3566	11.9864	10.9136	11.2341	2622.24	4057.56	1928.91	2408.73
1448185_at	Herpud1	homocysteine-inducible, endoplasmic reticulum stress-inducible, ubiquitin-like domain member 1	1.54703	1.0765	1.54649	1.07612	10.5134	11.1429	11.1424	11.2488	1461.71	2261.31	2260.53	2433.45
1422465_a_at	Nxn	nucleoredoxin	1.54686	1.30943	0.422426	0.357588	9.00465	9.63399	7.76142	8.15036	513.653	794.55	216.981	284.121
1450698_at	Dusp2	dual specificity phosphatase 2	1.54675	1.10636	0.286481	0.204915	8.39562	9.02485	6.59213	6.73795	336.769	520.897	96.4779	106.739
1460180_at	Hexb	hexosaminidase B	1.54665	1.31878	1.48822	1.26896	10.1066	10.7358	10.6802	11.0794	1102.54	1705.24	1640.82	2163.88
1417111_at	Man1a	mannosidase 1, alpha	1.54644	1.35226	0.219402	0.191852	10.7607	11.3897	8.57236	9.00773	1735	2683.07	380.661	514.752
1419165_at	Zfp260	zinc finger protein 260	1.54641	0.931591	1.62385	0.978244	9.3623	9.99122	10.0617	9.95949	658.163	1017.79	1068.76	995.648
1450165_at	Slfn2	schlafen 2	1.54548	0.700824	1.32825	0.602315	9.61045	10.2385	10.02	9.5071	781.688	1208.09	1038.27	727.648
1452047_at	Cacybp	calcyclin binding protein	1.54515	1.15464	0.988616	0.738759	10.2251	10.8528	10.2085	10.416	1196.88	1849.36	1183.25	1366.23
1453752_at	Gm10362 /// LOC101056140 /// Rpl17 /// Rpl17-ps10 /// Rpl17-ps9	predicted gene 10362 /// 60S ribosomal protein L17-like /// ribosomal protein L17 /// ribosomal protein L17, pseudogene 10 /// ribosomal protein L17, pseudogene 9	1.54459	0.949112	1.97739	1.21506	7.95641	8.58364	8.94001	8.86466	248.381	383.648	491.148	466.154
1427964_at	Cmtm8	CKLF-like MARVEL transmembrane domain containing 8	1.54415	1.10696	1.97548	1.41617	8.28548	8.91229	9.26768	9.41429	312.017	481.801	616.384	682.311
1423153_x_at	Cfh	complement component factor h	1.54388	1.22612	0.245726	0.19515	8.11453	8.7411	6.08966	6.38375	277.152	427.891	68.1034	83.5029
1415794_a_at	Spin1	spindlin 1	1.54377	0.984259	1.54558	0.985413	10.292	10.9184	10.9201	10.8972	1253.71	1935.44	1937.71	1907.21
1426332_a_at	Cldn3	claudin 3	1.54372	1.50015	3.39576	3.29991	8.40612	9.03254	10.1699	10.755	339.231	523.678	1151.95	1728.09
1424271_at	Dclk1	doublecortin-like kinase 1	1.54326	1.36798	0.242431	0.214896	8.91618	9.54216	6.87182	7.32387	483.099	745.55	117.118	160.216
1438116_x_at	Slc9a3r1	solute carrier family 9 (sodium/hydrogen exchanger), member 3 regulator 1	1.54311	1.01723	2.37398	1.56494	9.72607	10.3519	10.9734	10.998	846.912	1306.88	2010.55	2045.19
1426923_at	Agfg1	ArfGAP with FG repeats 1	1.5425	0.836661	1.83294	0.994198	9.40326	10.0285	10.2774	10.0201	677.117	1044.45	1241.12	1038.39
1425811_a_at	Csrp1	cysteine and glycine-rich protein 1	1.54249	1.10851	1.36624	0.981842	11.1272	11.7524	11.5774	11.726	2236.72	3450.12	3055.88	3387.47
1416664_at	Cdc20	cell division cycle 20	1.54248	0.563301	6.10189	2.22835	7.48592	8.11117	10.0952	9.26715	179.261	276.507	1093.83	616.155
1452016_at	Alox5ap	arachidonate 5-lipoxygenase activating protein	1.54248	1.02854	0.534192	0.356206	9.17305	9.7983	8.26848	8.30908	577.249	890.394	308.362	317.164
1416816_at	Nek7	NIMA (never in mitosis gene a)-related expressed kinase 7	1.54212	1.42684	0.48712	0.450709	10.703	11.3279	9.66533	10.1782	1666.93	2570.6	811.995	1158.59
1454979_at	Diap1	diaphanous homolog 1 (Drosophila)	1.5417	0.972183	0.954016	0.601595	10.0535	10.678	9.98561	9.94491	1062.7	1638.37	1013.83	985.633
1420772_a_at	Tsc22d3	TSC22 domain family, member 3	1.54099	1.31172	0.311912	0.265506	11.757	12.3809	10.0762	10.4677	3461.11	5333.55	1079.56	1416.09
1451648_a_at	Folr2	folate receptor 2 (fetal)	1.54075	0.743199	0.461936	0.22282	9.42761	10.0512	8.31337	7.88519	688.641	1061.02	318.108	236.417
1448101_s_at	Trim27	tripartite motif-containing 27	1.54073	0.837622	1.83847	0.99949	8.76155	9.38517	9.64006	9.38443	434.001	668.679	797.9	668.338
1415780_a_at	Armcx2	armadillo repeat containing, X-linked 2	1.53984	1.19667	1.40277	1.09014	8.89654	9.51933	9.38482	9.64384	476.57	733.843	668.518	799.993
1423065_at	Dnmt3a	DNA methyltransferase 3A	1.53961	0.579322	2.12293	0.798813	8.2079	8.83047	9.29396	8.5064	295.682	455.235	627.712	363.648
1423946_at	Pdlim2	PDZ and LIM domain 2	1.53873	1.37634	0.360677	0.322613	8.31874	8.94048	6.84752	7.30836	319.295	491.308	115.162	158.502
1452087_at	Epsti1	epithelial stromal interaction 1 (breast)	1.53864	1.11514	0.35609	0.258078	9.89728	10.5189	8.40759	8.56481	953.623	1467.28	339.576	378.673
1425332_at	Zfp106	zinc finger protein 106	1.5383	0.952394	3.66353	2.26817	11.1586	11.7799	13.0318	12.9614	2285.92	3516.43	8374.53	7975.86
1451184_at	Gm6793 /// Hnrnpa3	heterogeneous nuclear ribonucleoprotein A3 pseudogene /// heterogeneous nuclear ribonucleoprotein A3	1.53821	0.896686	1.67054	0.973828	11.3169	11.9382	12.0573	11.8999	2551.18	3924.24	4261.84	3821.53
1427412_s_at	Rapgef6	Rap guanine nucleotide exchange factor (GEF) 6	1.53819	0.982554	0.759474	0.485132	8.05083	8.67206	7.6539	7.62851	265.18	407.898	201.398	197.884
1438535_at	Phip	pleckstrin homology domain interacting protein	1.53755	0.811331	0.978407	0.516284	7.62608	8.24671	7.59458	7.29295	197.55	303.743	193.285	156.818
1449141_at	Fblim1	filamin binding LIM protein 1	1.53748	0.758891	31.5016	15.549	7.90025	8.52082	12.8776	12.4796	238.898	367.3	7525.65	5711.15
1423662_at	Atp6ap2	ATPase, H+ transporting, lysosomal accessory protein 2	1.53735	1.01908	1.99369	1.32158	10.6925	11.3129	11.6879	11.7152	1654.87	2544.11	3299.3	3362.24
1422303_a_at	Tnfrsf18	tumor necrosis factor receptor superfamily, member 18	1.53733	1.16009	1.22747	0.92627	8.02157	8.64199	8.31725	8.5315	259.856	399.483	318.965	370.029
1423682_a_at	Cdca4	cell division cycle associated 4	1.53605	1.22977	1.36821	1.09539	8.57233	9.19156	9.02462	9.323	380.652	584.701	520.811	640.476
1449336_a_at	Slk	STE20-like kinase	1.53591	0.942863	2.14855	1.31895	7.61027	8.22937	8.71363	8.62875	195.398	300.114	419.821	395.834
1417128_at	Plekho1	pleckstrin homology domain containing, family O member 1	1.53583	1.08321	0.563918	0.397726	7.9213	8.54032	7.09486	7.21017	242.41	372.301	136.699	148.074
1416835_s_at	Amd1	S-adenosylmethionine decarboxylase 1	1.5357	1.04031	1.36883	0.927267	10.5774	11.1963	11.0304	11.0874	1527.98	2346.52	2091.54	2175.85
1436979_x_at	Rbm14	RNA binding motif protein 14	1.53514	0.791805	1.80665	0.931849	9.26112	9.87948	10.1144	9.77765	613.583	941.936	1108.53	877.742
1425082_s_at	Pds5a	PDS5, regulator of cohesion maintenance, homolog A (S. cerevisiae)	1.53494	0.842985	1.10493	0.606824	8.36521	8.98339	8.50916	8.26274	329.745	506.138	364.344	307.137
1448577_x_at	Syngr2	synaptogyrin 2	1.53493	0.97994	1.71876	1.0973	10.4525	11.0707	11.2339	11.2047	1401.28	2150.88	2408.47	2360.15
1426722_at	Slc38a2	solute carrier family 38, member 2	1.53451	0.962293	1.79802	1.12755	10.6074	11.2251	11.4538	11.3983	1560.03	2393.87	2804.97	2699.2
1417060_at	Ppp1r11	protein phosphatase 1, regulatory (inhibitor) subunit 11	1.5345	0.960976	1.5664	0.98095	8.19462	8.81239	8.84207	8.78465	292.972	449.567	458.912	441.003
1415877_at	Dpysl3	dihydropyrimidinase-like 3	1.53441	0.84031	0.300744	0.1647	8.75455	9.37223	7.02115	6.77015	431.898	662.709	129.891	109.148
1435220_s_at	Cdc42se2	CDC42 small effector 2	1.5344	1.08618	0.630152	0.446077	9.47502	10.0927	8.80879	8.92806	711.649	1091.95	448.447	487.094
1426550_at	Sidt1	SID1 transmembrane family, member 1	1.53361	0.590067	9.88099	3.80178	7.31196	7.92889	10.6166	9.85556	158.898	243.688	1570.07	926.446
1436959_x_at	Nsmf	NMDA receptor synaptonuclear signaling and neuronal migration factor	1.5336	0.998752	2.843	1.85149	10.7403	11.3572	12.2477	12.2459	1710.58	2623.34	4863.17	4857.1
1434054_at	Mafg	v-maf musculoaponeurotic fibrosarcoma oncogene family, protein G (avian)	1.53272	1.00911	1.20871	0.795788	8.40732	9.02342	8.68079	8.69388	339.513	520.379	410.372	414.112
1448765_at	Fyn	Fyn proto-oncogene	1.53252	1.12383	0.349623	0.256386	8.74299	9.3589	7.22686	7.39529	428.453	656.612	149.797	168.346
1422676_at	Smarce1	SWI/SNF related, matrix associated, actin dependent regulator of chromatin, subfamily e, member 1	1.53243	0.969652	1.2942	0.818912	8.93377	9.54959	9.30583	9.26137	489.026	749.398	632.898	613.69
1452324_at	Pvt1	plasmacytoma variant translocation 1	1.5319	0.869694	2.70984	1.53843	6.93328	7.5486	8.37149	8.17007	122.215	187.222	331.183	288.028
1415856_at	Emb	embigin	1.53164	2.30612	1.77551	2.67331	8.66981	9.28489	9.49805	10.7035	407.262	623.777	723.099	1667.55
1426739_at	Donson	downstream neighbor of SON	1.53119	0.951481	1.27796	0.794125	8.45351	9.06816	8.80735	8.7356	350.557	536.771	448	426.263
1416891_at	Numb	numb gene homolog (Drosophila)	1.53105	0.96254	1.1218	0.705254	9.0749	9.68942	9.24072	9.18564	539.284	825.671	604.97	582.308
1424033_at	Srsf7	serine/arginine-rich splicing factor 7	1.53064	1.18089	0.911634	0.703328	9.66357	10.2777	9.53009	9.76997	811.004	1241.36	739.339	873.081
1448500_a_at	Lime1 /// Zgpat	Lck interacting transmembrane adaptor 1 /// zinc finger, CCCH-type with G patch domain	1.53015	0.826015	0.935043	0.504762	8.50454	9.11821	8.40764	8.13188	363.179	555.716	339.588	280.504
1439476_at	Dsg2	desmoglein 2	1.52942	0.960093	3.80079	2.38594	9.93134	10.5443	11.8576	11.7989	976.41	1493.34	3711.14	3563.03
1418533_s_at	Fzd2	frizzled homolog 2 (Drosophila)	1.52936	0.85242	2.11894	1.18104	7.41567	8.02859	8.49901	8.26865	170.741	261.124	361.791	308.398
1427367_at	Efcab4a	EF-hand calcium binding domain 4A	1.52891	1.23248	1.59241	1.28366	8.97508	9.58759	9.64629	9.94785	503.231	769.398	801.35	987.648
1420378_at	Sftpd	surfactant associated protein D	1.52875	13.0768	1.65071	14.1201	5.8257	6.43805	6.54879	10.2577	56.7167	86.7056	93.6231	1224.29
1426381_at	Pprc1	peroxisome proliferative activated receptor, gamma, coactivator-related 1	1.52859	0.963211	0.992266	0.625259	8.6955	9.3077	8.6843	8.63022	414.577	633.717	411.371	396.237
1428585_at	Actn1	actinin, alpha 1	1.52837	1.0963	0.889346	0.637928	10.2373	10.8493	10.0682	10.2008	1207.1	1844.9	1073.53	1176.91
1451987_at	Arrb2	arrestin, beta 2	1.5282	1.13413	0.726305	0.539015	9.15072	9.76256	8.68937	8.87096	568.385	868.608	412.821	468.193
1437671_x_at	Prss23	protease, serine 23	1.52814	0.59056	0.526593	0.203506	10.0962	10.7079	9.17092	8.41108	1094.58	1672.67	576.398	340.398
1421007_at	Col4a6	collagen, type IV, alpha 6	1.52766	1.55723	2.11242	2.15331	7.06226	7.67359	8.14116	8.78014	133.645	204.164	282.314	439.628
1450388_s_at	Twsg1	twisted gastrulation homolog 1 (Drosophila)	1.52689	1.12709	1.42844	1.05441	9.83959	10.4502	10.354	10.5266	916.247	1399.01	1308.8	1475.13
1426685_a_at	Cnot6	CCR4-NOT transcription complex, subunit 6	1.52664	1.03401	1.60908	1.08985	9.52036	10.1307	10.2066	10.2548	734.366	1121.11	1181.65	1221.84
1426487_a_at	Rbbp6	retinoblastoma binding protein 6	1.52615	0.892752	1.54728	0.905115	7.80066	8.41056	8.4304	8.26673	222.963	340.275	344.987	307.988
1417089_a_at	Ckmt1	creatine kinase, mitochondrial 1, ubiquitous	1.52571	0.845666	15.3347	8.4997	6.61552	7.225	10.5542	10.3124	98.0549	149.603	1503.65	1271.58
1448519_at	Tead2	TEA domain family member 2	1.52568	0.727166	6.3442	3.02376	7.9575	8.56695	10.6229	10.1633	248.568	379.235	1576.96	1146.71
1438619_x_at	Zdhhc14	zinc finger, DHHC domain containing 14	1.52549	0.979147	0.364469	0.233937	8.39742	9.00669	6.94129	6.91088	337.19	514.381	122.895	120.333
1425272_at	Emp2	epithelial membrane protein 2	1.52544	1.36194	1.68829	1.50733	7.91379	8.52301	8.66935	9.11501	241.151	367.86	407.131	554.488
1417925_at	Ccl22	chemokine (C-C motif) ligand 22	1.52487	1.10922	0.428575	0.311754	8.04608	8.65476	6.8237	6.97324	264.308	403.035	113.276	125.648
1451716_at	Mafb	v-maf musculoaponeurotic fibrosarcoma oncogene family, protein B (avian)	1.52432	1.10771	0.720478	0.523565	9.43158	10.0397	8.95861	9.10619	690.539	1052.6	497.518	551.106
1426894_s_at	Fam102a	family with sequence similarity 102, member A	1.52401	0.900185	1.67771	0.990968	9.35092	9.95879	10.0974	9.9457	652.991	995.165	1095.53	986.177
1436172_at	Gm20559	predicted gene, 20559	1.52393	0.743198	0.940982	0.458903	8.59158	9.19938	8.50382	8.07564	385.766	587.88	362.998	269.78
1452657_at	Ap1s2	adaptor-related protein complex 1, sigma 2 subunit	1.52317	1.09869	0.432711	0.312124	8.74106	9.34813	7.53253	7.66832	427.878	651.73	185.148	203.42
1455069_x_at	Slc25a4	solute carrier family 25 (mitochondrial carrier, adenine nucleotide translocator), member 4	1.52313	1.02497	0.435655	0.293169	12.7007	13.3077	11.502	11.5376	6657.26	10139.8	2900.27	2972.69
1433579_at	Tmem30b	transmembrane protein 30B	1.52281	0.935899	2.9561	1.81679	8.90508	9.51181	10.4688	10.3732	479.398	730.029	1417.15	1326.31
1426914_at	Marveld2	MARVEL (membrane-associating) domain containing 2	1.52249	1.19312	4.57763	3.58731	6.82229	7.42873	9.01689	9.27163	113.166	172.294	518.03	618.072
1436759_x_at	Cnn3	calponin 3, acidic	1.52247	1.23246	0.860523	0.696605	10.6924	11.2988	10.4757	10.7773	1654.78	2519.36	1423.98	1755
1417623_at	Slc12a2	solute carrier family 12, member 2	1.52212	0.454913	14.6405	4.37557	9.59255	10.1986	13.4644	12.3281	772.048	1175.15	11303.1	5141.95
1427201_at	Mustn1	musculoskeletal, embryonic nuclear protein 1	1.5221	1.36559	0.170472	0.152943	8.54913	9.15519	5.99673	6.44626	374.579	570.147	63.8553	87.2001
1436512_at	Arl4c	ADP-ribosylation factor-like 4C	1.52151	1.00349	0.950595	0.626949	8.67723	9.28273	8.60414	8.60916	409.362	622.847	389.137	390.494
1436693_x_at	Slc35e4	solute carrier family 35, member E4	1.5213	1.16686	1.93089	1.48102	7.42668	8.03198	8.37594	8.59857	172.049	261.738	332.208	387.64
1425098_at	Zfp106	zinc finger protein 106	1.52128	0.55757	25.6031	9.38391	5.16848	5.77376	9.84672	9.00395	35.9639	54.7111	920.788	513.404
1449084_s_at	Sh3d19	SH3 domain protein D19	1.52109	0.950943	0.968881	0.605719	9.88582	10.4909	9.84021	9.76764	946.081	1439.07	916.64	871.672
1452094_at	P4ha1	procollagen-proline, 2-oxoglutarate 4-dioxygenase (proline 4-hydroxylase), alpha 1 polypeptide	1.5205	1.04022	0.834906	0.571186	8.32732	8.93186	8.067	8.1239	321.198	488.381	268.17	278.957
1419295_at	Creb3l1	cAMP responsive element binding protein 3-like 1	1.5203	0.918901	3.82454	2.31163	6.93707	7.54143	8.87236	8.75034	122.537	186.293	468.648	430.641
1416125_at	Fkbp5	FK506 binding protein 5	1.52023	1.51618	1.25694	1.25359	9.37067	9.97496	9.70059	10.301	661.992	1006.38	832.086	1261.59
1426910_at	Pawr	PRKC, apoptosis, WT1, regulator	1.51962	1.32621	0.724608	0.632383	8.75863	9.36233	8.2939	8.70121	433.121	658.178	313.843	416.221
1449455_at	Hck	hemopoietic cell kinase	1.51956	1.37578	0.715091	0.647431	7.98374	8.58739	7.49994	7.96019	253.131	384.648	181.012	249.033
1424027_at	Pxn	paxillin	1.51948	1.01499	1.07968	0.721209	8.68256	9.28613	8.79316	8.81462	410.875	624.317	443.614	450.263
1416308_at	Ugdh	UDP-glucose dehydrogenase	1.51941	1.05457	0.812392	0.563855	10.1689	10.7724	9.8691	9.94576	1151.15	1749.06	935.183	986.218
1421996_at	Tfap2a	transcription factor AP-2, alpha	1.51912	0.816752	4.89225	2.63031	7.79713	8.40036	10.0876	9.79559	222.418	337.879	1088.12	888.725
1439439_x_at	Eef1d	eukaryotic translation elongation factor 1 delta (guanine nucleotide exchange protein)	1.51892	0.942945	1.60686	0.997542	10.5313	11.1344	11.2156	11.1308	1479.97	2247.95	2378.1	2242.42
1460324_at	Dnmt3a	DNA methyltransferase 3A	1.51872	0.777129	1.81517	0.928823	8.22864	8.83149	9.08874	8.72497	299.963	455.558	544.482	423.133
1423622_a_at	Ccnl1	cyclin L1	1.51865	1.13049	0.87004	0.647665	10.7133	11.3161	10.5125	10.6895	1678.95	2549.74	1460.76	1651.38
1425603_at	Tmem176a	transmembrane protein 176A	1.51801	1.28962	0.941796	0.800096	9.8978	10.5	9.81128	10.1782	953.967	1448.14	898.443	1158.65
1417378_at	Cadm1	cell adhesion molecule 1	1.51789	1.25915	1.31047	1.08708	7.94733	8.54939	8.33741	8.66985	246.822	374.648	323.452	407.273
1424723_s_at	Cstf3	cleavage stimulation factor, 3' pre-RNA, subunit 3	1.51772	1.00816	1.45916	0.969265	8.79555	9.39745	9.3407	9.35242	444.35	674.397	648.38	653.669
1433756_at	S100pbp	S100P binding protein	1.51766	0.72933	1.89673	0.911497	7.79111	8.39295	8.71462	8.25926	221.491	336.148	420.108	306.398
1418126_at	Ccl5	chemokine (C-C motif) ligand 5	1.51741	2.5846	0.0643618	0.109627	11.5126	12.1143	7.555	8.92494	2921.81	4433.58	188.053	486.041
1454905_at	Ibtk	inhibitor of Bruton agammaglobulinemia tyrosine kinase	1.51728	0.842373	1.8537	1.02915	7.88311	8.4846	8.77352	8.52606	236.077	358.196	437.617	368.637
1425528_at	Prrx1	paired related homeobox 1	1.51667	0.909744	0.167483	0.100461	9.88273	10.4836	7.30481	7.16835	944.058	1431.82	158.113	143.843
1433805_at	Jak1	Janus kinase 1	1.5163	1.07069	1.05197	0.742813	10.8463	11.4469	10.9194	11.0179	1841.03	2791.55	1936.7	2073.6
1422293_a_at	Kctd1	potassium channel tetramerisation domain containing 1	1.51621	1.62868	2.68777	2.88714	7.68032	8.28079	9.10673	9.81043	205.119	311.004	551.314	897.911
1450798_at	Tnxb	tenascin XB	1.51592	0.787394	0.175931	0.0913812	10.2919	10.8921	7.78494	7.4401	1253.6	1900.36	220.547	173.657
1425519_a_at	Cd74	CD74 antigen (invariant polypeptide of major histocompatibility complex, class II antigen-associated)	1.51557	2.36151	0.225137	0.3508	12.3152	12.9151	10.1641	11.4038	5096.17	7723.61	1147.34	2709.45
1448475_at	Olfml3	olfactomedin-like 3	1.51418	1.31961	1.83809	1.6019	8.06429	8.66282	8.9425	9.34261	267.666	405.294	491.994	649.241
1452079_s_at	Dcun1d1	DCN1, defective in cullin neddylation 1, domain containing 1 (S. cerevisiae)	1.51409	1.08016	1.17052	0.835061	8.01495	8.6134	8.2421	8.35335	258.666	391.644	302.775	327.046
1417450_a_at	Tacc3	transforming, acidic coiled-coil containing protein 3	1.51301	0.486915	6.52453	2.09971	5.79239	6.38981	8.49826	7.46	55.422	83.854	361.602	176.069
1427054_s_at	Abi3bp	ABI gene family, member 3 (NESH) binding protein	1.51296	0.979165	0.171871	0.111232	9.06716	9.66453	6.52656	6.49618	536.398	811.549	92.1911	90.2703
1460634_at	Ralgds	ral guanine nucleotide dissociation stimulator	1.51294	1.34568	0.830228	0.738442	8.97995	9.5773	8.71153	9.13986	504.932	763.932	419.209	564.12
1451097_at	Vasp	vasodilator-stimulated phosphoprotein	1.51206	1.22199	0.693255	0.560262	10.3506	10.9471	9.82208	10.1113	1305.71	1974.32	905.192	1106.14
1417377_at	Cadm1	cell adhesion molecule 1	1.51199	1.34131	1.13402	1.006	7.99094	8.58739	8.17238	8.59603	254.398	384.648	288.491	386.956
1420517_at	Chmp4c	charged multivesicular body protein 4C	1.51187	0.573372	13.785	5.22794	5.35033	5.94666	9.13536	8.3329	40.7952	61.677	562.364	322.444
1423645_a_at	Ddx5	DEAD (Asp-Glu-Ala-Asp) box polypeptide 5	1.5116	1.09404	1.28877	0.932763	11.0146	11.6106	11.3806	11.5102	2068.78	3127.17	2666.18	2916.9
1417812_a_at	Lamb3	laminin, beta 3	1.51157	2.78719	0.886425	1.63448	8.10406	8.70011	7.93013	9.40894	275.148	415.906	243.898	679.788
1449530_at	Trps1	trichorhinophalangeal syndrome I (human)	1.51025	1.11901	3.49608	2.59039	10.3942	10.989	12.2	12.3622	1345.77	2032.45	4704.91	5264.82
1420841_at	Ptprf	protein tyrosine phosphatase, receptor type, F	1.51003	0.904831	3.30602	1.981	8.46642	9.061	10.1915	10.0472	353.708	534.112	1169.36	1058.08
1418718_at	Cxcl16	chemokine (C-X-C motif) ligand 16	1.50999	1.46808	0.807407	0.784998	8.99571	9.59024	8.68708	9.24101	510.479	770.817	412.164	605.09
1453473_a_at	Dynlt1a /// Dynlt1b /// Dynlt1c /// Dynlt1f	dynein light chain Tctex-type 1A /// dynein light chain Tctex-type 1B /// dynein light chain Tctex-type 1C /// dynein light chain Tctex-type 1F	1.50983	0.863948	3.36329	1.92452	9.97531	10.5697	11.7252	11.5142	1006.62	1519.83	3385.56	2924.95
1417483_at	Nfkbiz	nuclear factor of kappa light polypeptide gene enhancer in B cells inhibitor, zeta	1.50902	1.03975	1	0.689026	8.44262	9.03623	8.44262	8.49886	347.921	525.021	347.921	361.753
1426838_at	Pold3	polymerase (DNA-directed), delta 3, accessory subunit	1.50848	0.914512	1.5233	0.923498	8.41905	9.01215	9.02626	8.89733	342.285	516.33	521.403	476.829
1426853_at	Set	SET nuclear oncogene	1.50836	0.795803	1.65675	0.874095	11.2057	11.7986	11.934	11.6045	2361.79	3562.42	3912.89	3113.89
1421065_at	Jak2	Janus kinase 2	1.50833	1.11632	0.734275	0.543439	8.3798	8.97276	7.9342	8.09295	333.098	502.422	244.586	273.036
1416454_s_at	Acta2	actin, alpha 2, smooth muscle, aorta	1.50814	1.1582	0.189683	0.14567	12.7441	13.3369	10.3458	10.5577	6860.72	10346.9	1301.36	1507.24
1454169_a_at	Epsti1	epithelial stromal interaction 1 (breast)	1.50779	1.10909	0.292292	0.215001	8.95641	9.54885	7.18189	7.33127	496.762	749.016	145.2	161.039
1449048_s_at	Rab4a	RAB4A, member RAS oncogene family	1.50758	0.712052	4.99008	2.35689	8.12081	8.71305	10.4399	9.94993	278.361	419.651	1389.04	989.071
1451718_at	Plp1	proteolipid protein (myelin) 1	1.50752	0.667696	0.378228	0.167521	7.78132	8.3735	6.37865	5.79592	219.995	331.647	83.2081	55.5577
1418450_at	Islr	immunoglobulin superfamily containing leucine-rich repeat	1.5074	0.772714	0.229965	0.117883	9.73199	10.3241	7.61148	7.23948	850.398	1281.89	195.561	151.113
1422900_at	Mgea5	meningioma expressed antigen 5 (hyaluronidase)	1.50691	0.984761	1.56612	1.02345	9.7632	10.3548	10.4104	10.3882	868.991	1309.49	1360.94	1340.21
1439405_x_at	Cntd1	cyclin N-terminal domain containing 1	1.50648	0.970911	1.72664	1.1128	11.079	11.6701	11.8669	11.8243	2163.2	3258.83	3735.07	3626.42
1424829_at	Tor4a	torsin family 4, member A	1.50643	0.880288	1.86282	1.08854	8.64767	9.2388	9.54515	9.3612	401.057	604.166	747.098	657.661
1422629_s_at	Shroom3	shroom family member 3	1.50641	1.38857	2.76281	2.54669	8.44743	9.03854	9.91356	10.3872	349.083	525.862	964.451	1339.21
1416002_x_at	Cotl1	coactosin-like 1 (Dictyostelium)	1.50619	1.23256	1.42266	1.16421	9.30669	9.8976	9.81529	10.1169	633.277	953.837	900.939	1110.47
1422499_at	Lima1	LIM domain and actin binding 1	1.50608	1.28829	0.845849	0.723531	9.28748	9.87828	9.04595	9.4114	624.898	941.148	528.569	680.95
1423249_at	Nktr	natural killer tumor recognition sequence	1.50605	0.997938	1.45104	0.96149	9.52385	10.1146	10.0609	10.058	736.148	1108.68	1068.18	1065.98
1431182_at	Hspa8	heat shock protein 8	1.50573	1.6333	1.56027	1.69246	7.6815	8.27197	8.3233	9.03109	205.288	309.109	320.304	523.153
1454932_at	Rcor1	REST corepressor 1	1.50555	0.873128	1.84424	1.06955	8.32661	8.91689	9.20963	9.0139	321.039	483.339	592.074	516.956
1448272_at	Btg2	B cell translocation gene 2, anti-proliferative	1.50551	1.31456	0.338845	0.295867	9.7912	10.3815	8.2299	8.62448	886.025	1333.92	300.225	394.664
1418204_s_at	Aif1	allograft inflammatory factor 1	1.50514	1.36475	0.89322	0.809903	8.64201	9.23191	8.4791	8.92773	399.489	601.288	356.832	486.985
1417400_at	Rai14	retinoic acid induced 14	1.50488	1.10345	1.35404	0.992852	8.49501	9.08466	8.93229	9.07431	360.79	542.944	488.524	539.063
1438459_x_at	Sfpq	splicing factor proline/glutamine rich (polypyrimidine tract binding protein associated)	1.50451	0.87242	1.11416	0.646069	9.75813	10.3474	9.91409	9.71718	865.943	1302.82	964.801	841.712
1419125_at	Ptpn18	protein tyrosine phosphatase, non-receptor type 18	1.50441	1.1771	0.844926	0.661097	9.9696	10.5588	9.7265	9.96173	1002.65	1508.4	847.166	997.197
1448171_at	Siah2	seven in absentia 2	1.50409	0.901402	1.73972	1.04262	7.53864	8.12752	8.33749	8.18774	185.933	279.658	323.471	291.578
1426758_s_at	Meg3	maternally expressed 3	1.50372	1.02799	0.743773	0.508466	7.70603	8.29457	7.27897	7.31879	208.808	313.988	155.305	159.652
1450394_at	Golph3	golgi phosphoprotein 3	1.50371	1.24463	2.20724	1.82694	10.0528	10.6413	11.195	11.5107	1062.14	1597.15	2344.4	2917.9
1449885_at	Tmem47	transmembrane protein 47	1.50335	0.808525	3.32349	1.78742	6.99036	7.57854	8.72306	8.41642	127.148	191.148	422.573	341.661
1416880_at	Mcl1	myeloid cell leukemia sequence 1	1.50318	1.1777	0.757914	0.593804	11.1441	11.7321	10.7442	10.9802	2263.1	3401.85	1715.23	2020.03
1418176_at	Vdr	vitamin D receptor	1.50306	2.28303	2.05729	3.12485	7.96952	8.55742	9.01026	10.2012	250.648	376.739	515.656	1177.25
1425601_a_at	Rtkn	rhotekin	1.5025	0.876701	5.17616	3.02026	7.23788	7.82524	9.60976	9.41992	150.945	226.795	781.314	684.979
1426238_at	Bmp1	bone morphogenetic protein 1	1.50216	1.19636	0.777068	0.618877	8.8932	9.48024	8.52932	8.78797	475.468	714.229	369.471	442.02
1417116_at	Slc6a8	solute carrier family 6 (neurotransmitter transporter, creatine), member 8	1.502	0.793126	2.92577	1.54494	8.56005	9.14694	10.1089	9.77449	377.426	566.895	1104.26	875.82
1423298_at	Add3	adducin 3 (gamma)	1.50191	1.47046	0.846745	0.829012	9.65849	10.2453	9.41849	9.97476	808.159	1213.78	684.304	1006.24
1416796_at	Nck2	non-catalytic region of tyrosine kinase adaptor protein 2	1.50091	1.11671	3.30335	2.45777	9.2785	9.86434	11.0024	11.1617	621.024	932.1	2051.46	2290.89
1417381_at	C1qa	complement component 1, q subcomponent, alpha polypeptide	1.49957	1.01076	1.01269	0.682585	11.4571	12.0417	11.4753	11.4908	2811.5	4216.05	2847.18	2877.81
1428103_at	Adam10	a disintegrin and metallopeptidase domain 10	1.49886	1.12914	1.09644	0.825983	10.6218	11.2057	10.7546	10.9299	1575.74	2361.81	1727.69	1950.81
1438169_a_at	Frmd4b	FERM domain containing 4B	1.49876	0.437081	0.859736	0.250723	10.0235	10.6073	9.80548	8.61146	1040.83	1559.96	894.839	391.117
1434306_at	Rab3ip	RAB3A interacting protein	1.49871	1.00175	1.956	1.30741	8.10012	8.68384	9.06803	9.07056	274.398	411.241	536.721	537.663
1417110_at	Man1a	mannosidase 1, alpha	1.4982	1.31474	0.281208	0.246772	9.33572	9.91895	7.50543	7.9002	646.148	968.061	181.702	238.89
1419175_a_at	Btn1a1	butyrophilin, subfamily 1, member A1	1.49803	6.00675	0.257353	1.03193	11.2115	11.7945	9.2533	11.8399	2371.33	3552.32	610.269	3665.73
1418592_at	Dnaja4	DnaJ (Hsp40) homolog, subfamily A, member 4	1.49798	1.32717	1.52355	1.34982	7.77312	8.35615	8.38056	8.78891	218.747	327.68	333.272	442.309
1451589_at	Gatsl2	GATS protein-like 2	1.49684	1.04414	0.327682	0.228578	8.18775	8.76968	6.57812	6.64044	291.581	436.451	95.5457	99.7633
1449082_at	Mfap5	microfibrillar associated protein 5	1.49678	0.964472	0.545328	0.35139	8.35814	8.94	7.48334	7.43115	328.134	491.143	178.94	172.583
1424942_a_at	Myc	myelocytomatosis oncogene	1.4967	0.890489	1.78235	1.06045	9.25012	9.83191	10.0839	9.91658	608.927	911.378	1085.32	966.469
1429761_at	Rtn1	reticulon 1	1.49662	0.681001	4.84484	2.20452	7.60079	8.1825	9.87723	9.32296	194.117	290.521	940.467	640.459
1427005_at	Plk2	polo-like kinase 2	1.49643	0.895731	1.52685	0.913939	9.79266	10.3742	10.4032	10.2443	886.917	1327.21	1354.19	1212.99
1426392_a_at	Actr3	ARP3 actin-related protein 3	1.49538	1.37068	0.785636	0.72012	11.4913	12.0718	11.1432	11.5981	2878.9	4305.05	2261.77	3100.15
1416166_a_at	Prdx4	peroxiredoxin 4	1.49526	1.36123	2.16786	1.97355	8.10546	8.68585	9.22173	9.66664	275.414	411.814	597.059	812.736
1455814_x_at	Ddx39	DEAD (Asp-Glu-Ala-Asp) box polypeptide 39	1.49519	0.912686	1.7212	1.05064	9.11627	9.69661	9.89969	9.76788	554.973	829.792	955.219	871.815
1449018_at	Pfn1	profilin 1	1.49404	1.18171	0.992415	0.78495	12.1258	12.705	12.1148	12.3557	4469.3	6677.29	4435.4	5241.34
1437527_x_at	Mcl1	myeloid cell leukemia sequence 1	1.49381	1.214	0.735154	0.597452	11.6595	12.2385	11.2156	11.4954	3234.9	4832.32	2378.15	2887.08
1425241_a_at	Wsb1	WD repeat and SOCS box-containing 1	1.49347	0.942197	2.17421	1.37166	9.28111	9.85978	10.4016	10.3157	622.148	929.157	1352.68	1274.49
1417132_at	Cdc25a	cell division cycle 25A	1.49323	0.678568	2.85936	1.29937	7.08444	7.66288	8.60013	8.04069	135.715	202.654	388.057	263.323
1450784_at	Reck	reversion-inducing-cysteine-rich protein with kazal motifs	1.49313	1.19627	0.525258	0.420829	9.3351	9.91344	8.4062	8.66474	645.869	964.367	339.248	405.833
1422514_at	Aebp1	AE binding protein 1	1.49294	1.75914	0.238964	0.281573	9.79043	10.3686	7.7253	8.54017	885.551	1322.07	211.615	372.261
1423574_s_at	Srd5a3	steroid 5 alpha-reductase 3	1.49282	1.05928	1.37683	0.976976	8.14801	8.72604	8.60935	8.69244	283.657	423.448	390.548	413.699
1449401_at	C1qc	complement component 1, q subcomponent, C chain	1.49277	1.23711	0.874774	0.724956	10.548	11.126	10.355	10.6619	1497.12	2234.86	1309.64	1620.17
1416859_at	Fkbp3	FK506 binding protein 3	1.49195	0.94701	1.14249	0.725189	9.45809	10.0353	9.65027	9.57172	703.344	1049.36	803.564	760.983
1423954_at	C3	complement component 3	1.49077	1.80103	0.0966704	0.116789	12.8145	13.3906	9.44377	10.2926	7203.83	10739.3	696.398	1254.23
1417250_at	Rlim	ring finger protein, LIM domain interacting	1.49075	0.89358	1.75551	1.05229	9.00112	9.57715	9.81301	9.65068	512.398	763.855	899.521	803.794
1448129_at	Arpc5	actin related protein 2/3 complex, subunit 5	1.49041	1.18831	1.14941	0.916428	11.1444	11.7201	11.3453	11.5942	2263.62	3373.72	2601.83	3091.77
1423316_at	Tmem39a	transmembrane protein 39a	1.49028	0.857662	2.1474	1.23583	8.4067	8.98229	9.50929	9.28777	339.367	505.753	728.757	625.027
1426750_at	Flnb	filamin, beta	1.48996	1.34408	2.92308	2.63688	8.44788	9.02315	9.99537	10.422	349.193	520.282	1020.72	1371.92
1448916_at	Mafg	v-maf musculoaponeurotic fibrosarcoma oncogene family, protein G (avian)	1.48995	0.914843	1.42949	0.877716	9.42757	10.0028	9.94307	9.81467	688.625	1026.02	984.379	900.552
1419647_a_at	Ier3	immediate early response 3	1.48924	0.980488	22.4132	14.7564	8.39534	8.96992	12.8816	12.8532	336.705	501.437	7546.65	7399.4
1416666_at	Serpine2	serine (or cysteine) peptidase inhibitor, clade E, member 2	1.48901	0.963796	3.04228	1.96919	9.28486	9.8592	10.89	10.8368	623.764	928.787	1897.66	1828.96
1460222_at	Sh3bp1	SH3-domain binding protein 1	1.48866	0.954659	1.03457	0.663454	7.66109	8.23511	7.71012	7.64318	202.404	301.311	209.401	199.906
1422141_s_at	Csprs /// Gm15433 /// Gm2666 /// Gm7609 /// LOC100041903 /// LOC100503923	component of Sp100-rs /// predicted pseudogene 15433 /// predicted gene 2666 /// predicted pseudogene 7609 /// uncharacterized LOC100041903 /// uncharacterized LOC100503923	1.48848	0.42543	5.21643	1.49094	6.07138	6.64521	8.45444	7.22144	67.246	100.094	350.785	149.234
1434998_at	Iqgap1	IQ motif containing GTPase activating protein 1	1.48846	0.977779	1.5689	1.03063	10.8714	11.4452	11.5212	11.4887	1873.34	2788.38	2939.09	2873.78
1424560_at	Pstpip1	proline-serine-threonine phosphatase-interacting protein 1	1.48788	0.753878	2.6376	1.33642	7.39869	7.97195	8.79792	8.39032	168.744	251.071	445.079	335.535
1451132_at	Pbxip1	pre B cell leukemia transcription factor interacting protein 1	1.48783	0.799834	1.46735	0.78882	9.89454	10.4678	10.4478	10.1255	951.819	1416.15	1396.65	1117.09
1422628_at	Fam111a	family with sequence similarity 111, member A	1.48772	0.708346	1.01378	0.482691	8.68246	9.25556	8.7022	8.20473	410.847	611.223	416.508	295.032
1423909_at	Tmem176a	transmembrane protein 176A	1.4873	1.62348	0.8243	0.899772	10.8567	11.4293	10.5779	11.277	1854.29	2757.89	1528.49	2481.47
1448217_a_at	Rpl27	ribosomal protein L27	1.48713	1.0635	1.32321	0.946279	11.6454	12.218	12.0495	12.1383	3203.52	4764.03	4238.92	4508.11
1448325_at	Ppp1r15a	protein phosphatase 1, regulatory (inhibitor) subunit 15A	1.48669	0.978161	0.737063	0.484946	8.90199	9.47409	8.46185	8.42999	478.371	711.191	352.589	344.889
1423723_s_at	Tardbp	TAR DNA binding protein	1.48666	0.896025	1.68291	1.01431	9.87447	10.4465	10.6254	10.467	938.67	1395.48	1579.69	1415.45
1456481_at	Esyt3	extended synaptotagmin-like protein 3	1.4861	1.03484	6.04768	4.21128	7.93354	8.50507	10.5299	10.5793	244.474	363.313	1478.5	1530.01
1427663_a_at	Clk4	CDC like kinase 4	1.48601	1.1926	0.970556	0.778919	8.55883	9.13027	8.51571	8.76982	377.106	560.384	366.003	436.493
1451507_at	Mef2c	myocyte enhancer factor 2C	1.48588	1.27497	0.183475	0.157432	8.02314	8.59446	5.5768	5.92726	260.139	386.535	47.7291	60.853
1417654_at	Sdc4	syndecan 4	1.48587	0.887368	4.52701	2.70355	10.641	11.2123	12.8195	12.6471	1596.81	2372.65	7228.77	6414.58
1425565_at	Rest	RE1-silencing transcription factor	1.48568	1.03933	1.22097	0.854157	9.16904	9.74016	9.45708	9.51274	575.648	855.226	702.851	730.497
1417785_at	Pla1a	phospholipase A1 member A	1.48557	1.09883	0.171752	0.12704	10.7094	11.2804	8.16783	8.3038	1674.4	2487.43	287.581	316.004
1417379_at	Iqgap1	IQ motif containing GTPase activating protein 1	1.48532	1.05285	1.44	1.02073	11.0521	11.6229	11.5782	11.6525	2123.32	3153.8	3057.59	3219.17
1422308_a_at	Lgals7	lectin, galactose binding, soluble 7	1.48452	0.364593	4.29285	1.05431	8.96968	9.53967	11.0716	9.61597	501.352	744.266	2152.23	784.687
1460736_at	Bod1l	biorientation of chromosomes in cell division 1-like	1.48441	0.825145	1.59751	0.888011	7.74371	8.3136	8.41953	8.14225	214.332	318.158	342.398	282.528
1454268_a_at	Cyba	cytochrome b-245, alpha polypeptide	1.48421	2.12492	0.379702	0.543612	10.6093	11.179	9.21225	10.2997	1562.15	2318.56	593.15	1260.4
1433662_s_at	Timp2	tissue inhibitor of metalloproteinase 2	1.48414	1.20576	0.160417	0.130328	10.9711	11.5407	8.33102	8.60097	2007.42	2979.28	322.024	388.285
1430978_at	Rps25	ribosomal protein S25	1.48364	1.00799	1.5121	1.02733	8.72929	9.29843	9.32584	9.33733	424.404	629.661	641.739	646.868
1438354_x_at	Cnn3	calponin 3, acidic	1.48282	1.12767	1.01367	0.770895	8.07194	8.64028	8.09153	8.26488	269.089	399.009	272.768	307.594
1417166_at	Psip1	PC4 and SFRS1 interacting protein 1	1.48238	0.867604	1.01853	0.59612	8.37305	8.94097	8.39954	8.19464	331.543	491.474	337.685	292.977
1416309_at	Nusap1	nucleolar and spindle associated protein 1	1.48238	0.451428	9.92389	3.02211	6.88612	7.45403	10.197	9.04959	118.284	175.343	1173.84	529.905
1433678_at	Pld4	phospholipase D family, member 4	1.48141	1.10512	0.655566	0.489047	8.14101	8.70798	7.53182	7.67602	282.285	418.179	185.056	204.509
1423732_at	Tram1	translocating chain-associating membrane protein 1	1.48126	0.851715	2.84829	1.63775	10.761	11.3278	12.2711	12.0395	1735.33	2570.48	4942.72	4209.79
1416756_at	Dnajb1	DnaJ (Hsp40) homolog, subfamily B, member 1	1.481	1.33281	0.701968	0.631727	9.53316	10.0997	9.02264	9.43711	740.913	1097.29	520.097	693.189
1416860_s_at	Ing1	inhibitor of growth family, member 1	1.47973	1.05681	1.47876	1.05612	9.22254	9.78787	9.78693	9.86664	597.396	883.982	883.404	933.588
1452669_at	Fam53c	family with sequence similarity 53, member C	1.4796	0.809076	2.2398	1.22477	8.90216	9.46737	10.0655	9.75988	478.427	707.882	1071.58	866.993
1427742_a_at	Klf6	Kruppel-like factor 6	1.47958	1.33126	0.498344	0.448388	10.0807	10.6458	9.07587	9.48866	1082.88	1602.21	539.647	718.409
1423132_a_at	Nsa2	NSA2 ribosome biogenesis homolog (S. cerevisiae)	1.47935	1.03674	1.15089	0.80655	11.6098	12.1748	11.8126	11.8646	3125.44	4623.62	3597.03	3729.18
1448126_at	Fam60a	family with sequence similarity 60, member A	1.47913	0.87817	2.62093	1.55606	8.01484	8.5796	9.40492	9.2175	258.648	382.574	677.898	595.309
1448530_at	Gmpr	guanosine monophosphate reductase	1.47876	1.06653	0.514477	0.371059	8.07983	8.64421	7.12101	7.21393	270.564	400.099	139.199	148.46
1426247_at	Stk24	serine/threonine kinase 24	1.47856	1.10119	0.899203	0.669703	8.75775	9.32194	8.60446	8.74353	432.857	640.003	389.226	428.612
1450976_at	Ndrg1	N-myc downstream regulated gene 1	1.47743	1.45609	0.647641	0.638285	9.77827	10.3414	9.15153	9.69363	878.115	1297.36	568.704	828.084
1426818_at	Arrdc4	arrestin domain containing 4	1.47725	0.695064	2.18948	1.03018	8.84881	9.41172	9.9794	9.45462	461.06	681.099	1009.48	701.655
1419873_s_at	Csf1r	colony stimulating factor 1 receptor	1.47683	1.38302	0.562934	0.527176	10.0569	10.6194	9.22797	9.69579	1065.22	1573.15	599.648	829.325
1425202_a_at	Ank3	ankyrin 3, epithelial	1.47658	0.880825	2.59511	1.54806	7.13225	7.69452	8.50805	8.32498	140.288	207.148	364.064	320.677
1419768_at	Cd22	CD22 antigen	1.47625	1.56594	0.344177	0.365088	9.44432	10.0063	7.90554	8.55258	696.665	1028.45	239.776	375.476
1448113_at	Stmn1	stathmin 1	1.47597	0.656538	7.10254	3.15934	6.66039	7.22205	9.48872	8.88167	101.152	149.298	718.439	471.683
1423741_at	Gm15455 /// Rbm10	predicted gene 15455 /// RNA binding motif protein 10	1.47558	0.901031	1.60337	0.979062	8.25926	8.82054	8.94037	8.79001	306.398	452.114	491.268	442.648
1452410_a_at	Fes	feline sarcoma oncogene	1.47555	1.5137	0.726799	0.745589	8.58035	9.1416	8.11998	8.71805	382.774	564.802	278.2	421.11
1431074_a_at	Pitpnc1	phosphatidylinositol transfer protein, cytoplasmic 1	1.47549	0.790655	2.23268	1.19641	8.29696	8.85815	9.45573	9.11685	314.509	464.053	702.198	555.196
1434714_at	Ero1lb	ERO1-like beta (S. cerevisiae)	1.4751	1.01942	1.75423	1.21233	8.62664	9.18746	9.43748	9.46524	395.256	583.043	693.372	706.84
1416431_at	Tubb6	tubulin, beta 6 class V	1.47458	0.738754	1.46136	0.732133	9.31368	9.87398	9.86099	9.42416	636.35	938.348	929.938	686.996
1416687_at	Plod2	procollagen lysine, 2-oxoglutarate 5-dioxygenase 2	1.47417	0.815292	4.48404	2.47991	7.19695	7.75685	9.36175	9.06713	146.722	216.294	657.91	536.389
1426258_at	Sorl1	sortilin-related receptor, LDLR class A repeats-containing	1.47399	0.794907	2.17567	1.17332	10.2013	10.761	11.3228	10.9916	1177.33	1735.37	2561.48	2036.14
1420365_a_at	Hnrnpa2b1	heterogeneous nuclear ribonucleoprotein A2/B1	1.47364	0.955419	1.47694	0.957559	12.1933	12.7527	12.7559	12.6901	4683.29	6901.47	6916.93	6608.57
1434113_a_at	Rexo4	REX4, RNA exonuclease 4 homolog (S. cerevisiae)	1.47313	0.829269	2.02057	1.13744	8.64565	9.20454	9.66041	9.39033	400.498	589.988	809.235	671.073
1422707_at	Pik3cg	phosphoinositide-3-kinase, catalytic, gamma polypeptide	1.47308	0.92153	2.96886	1.85726	7.02123	7.58006	8.59114	8.47324	129.898	191.349	385.648	355.386
1428835_at	Myh14	myosin, heavy polypeptide 14	1.47298	1.128	1.91354	1.46537	8.08445	8.64319	9.0207	9.19446	271.433	399.817	519.398	585.878
1417598_a_at	Fxr1	fragile X mental retardation gene 1, autosomal homolog	1.47275	0.991129	0.861376	0.579687	10.3648	10.9233	10.1495	10.1366	1318.58	1941.94	1135.79	1125.72
1416421_a_at	Ssb	Sjogren syndrome antigen B	1.47247	0.873142	1.6698	0.990157	8.99851	9.55675	9.73819	9.54248	511.473	753.129	854.06	745.716
1423773_at	Gpbp1	GC-rich promoter binding protein 1	1.47174	1.03874	1.08944	0.76892	10.6471	11.2046	10.7707	10.8255	1603.6	2360.08	1747.03	1814.71
1423557_at	Ifngr2	interferon gamma receptor 2	1.47161	1.06868	0.943638	0.685266	9.47461	10.032	9.39091	9.48674	711.444	1046.97	671.346	717.453
1450872_s_at	Lipa	lysosomal acid lipase A	1.47119	2.43772	0.468009	0.775475	10.4772	11.0341	9.38176	10.6673	1425.4	2097.04	667.101	1626.21
1424950_at	Sox9	SRY (sex determining region Y)-box 9	1.47078	0.629512	6.67918	2.85877	6.89495	7.45154	9.63463	8.96693	119.011	175.04	794.898	500.398
1423450_a_at	Hs3st1	heparan sulfate (glucosamine) 3-O-sulfotransferase 1	1.47058	1.8095	3.82608	4.70789	7.35514	7.91152	9.29101	10.1466	163.726	240.771	626.428	1133.52
1434280_at	AK134344	Mus musculus 8 days embryo whole body cDNA, RIKEN full-length enriched library, clone:5730463B09 product:unclassifiable, full insert sequence.	1.46996	0.829174	5.87711	3.31516	7.08911	7.64488	9.64422	9.37396	136.155	200.143	800.199	663.504
1424162_at	Trim29	tripartite motif-containing 29	1.46987	1.62875	0.319006	0.353487	8.31786	8.87356	6.66952	7.37329	319.1	469.037	101.795	165.798
1417756_a_at	Lsp1	lymphocyte specific 1	1.46984	1.30837	0.194786	0.173388	10.3716	10.9273	8.0116	8.39937	1324.87	1947.35	258.067	337.648
1435519_at	Rap1b	RAS related protein 1b	1.46967	1.0976	1.0764	0.803895	11.937	12.4925	12.0432	12.1776	3921.04	5762.65	4220.62	4632.56
1419291_x_at	Gas5	growth arrest specific 5	1.46949	1.10423	1.18227	0.888396	12.0257	12.581	12.2672	12.4103	4169.6	6127.2	4929.58	5443.38
1426239_s_at	Arrb2	arrestin, beta 2	1.46889	1.16314	0.630186	0.499009	8.65978	9.21451	7.99363	8.21165	404.439	594.079	254.872	296.451
1435160_at	Ahsa2	AHA1, activator of heat shock protein ATPase 2	1.46827	0.990305	1.62234	1.09422	9.09083	9.64495	9.78891	9.77485	545.272	800.604	884.615	876.038
1426861_at	Aftph	aftiphilin	1.46803	0.954343	1.84363	1.19851	9.45381	10.0077	10.3364	10.2689	701.263	1029.48	1292.87	1233.84
1426663_s_at	Slc45a3	solute carrier family 45, member 3	1.46779	2.62552	0.588038	1.05186	8.13125	8.68489	7.36523	8.75783	280.381	411.542	164.875	432.882
1427010_s_at	Lama5	laminin, alpha 5	1.46741	0.935885	1.87857	1.19811	7.93717	8.49044	8.8468	8.7512	245.09	359.648	460.417	430.898
1454838_s_at	Pkdcc	protein kinase domain containing, cytoplasmic	1.46709	0.866764	0.265062	0.156599	8.0453	8.59826	6.1297	5.92341	264.166	387.556	70.0203	60.6911
1417507_at	Cyb561	cytochrome b-561	1.46678	1.22391	4.08044	3.40482	8.72825	9.2809	10.757	11.0485	424.096	622.054	1730.5	2117.98
1451867_x_at	Arhgap6	Rho GTPase activating protein 6	1.46644	2.31666	0.351361	0.555074	7.96888	8.5212	6.4599	7.67195	250.537	367.398	88.0287	203.933
1449660_s_at	Coro1c	coronin, actin binding protein 1C	1.46629	1.06582	1.34903	0.980591	8.48279	9.03497	8.91472	9.00669	357.747	524.561	482.612	514.38
1423340_at	Tfap2b	transcription factor AP-2 beta	1.46603	0.572334	5.80815	2.26749	7.01467	7.56658	9.55275	8.74768	129.308	189.569	751.041	429.846
1436570_at	Pag1	phosphoprotein associated with glycosphingolipid microdomains 1	1.46599	1.11124	0.672874	0.510047	9.18287	9.73475	8.61128	8.76345	581.192	852.023	391.069	434.572
1434881_s_at	Kctd12 /// Mir5130	potassium channel tetramerisation domain containing 12 /// microRNA 5130	1.46589	1.61957	0.147994	0.163509	9.88422	10.436	7.12783	7.82344	945.031	1385.31	139.859	226.511
1428367_at	Ndst1	N-deacetylase/N-sulfotransferase (heparan glucosaminyl) 1	1.46587	0.895885	3.18849	1.94868	8.62469	9.17645	10.2976	10.139	394.721	578.611	1258.57	1127.53
1421845_at	Golph3	golgi phosphoprotein 3	1.46469	1.16724	1.60671	1.28042	9.25349	9.80408	9.93759	10.1607	610.347	893.97	980.65	1144.66
1448847_at	Serinc3	serine incorporator 3	1.46454	0.975468	3.63956	2.42416	6.78224	7.33268	8.646	8.61017	110.067	161.197	400.596	390.768
1428116_a_at	Dynlt1a /// Dynlt1b /// Dynlt1c /// Dynlt1f	dynein light chain Tctex-type 1A /// dynein light chain Tctex-type 1B /// dynein light chain Tctex-type 1C /// dynein light chain Tctex-type 1F	1.46435	0.853069	3.34622	1.94936	10.9818	11.5321	12.7243	12.4951	2022.32	2961.39	6767.1	5772.81
1423620_at	Cenpq	centromere protein Q	1.46383	1.00059	1.64139	1.12196	7.21479	7.76454	7.92971	7.93056	148.549	217.449	243.826	243.97
1452416_at	Il6ra	interleukin 6 receptor, alpha	1.46371	1.03108	0.550017	0.387448	9.33472	9.88435	8.47227	8.51642	645.699	945.115	355.145	366.183
1448480_at	Nip7	nuclear import 7 homolog (S. cerevisiae)	1.46351	1.03915	1.28317	0.911099	9.34184	9.89128	9.70155	9.75696	648.895	949.668	832.642	865.241
1418822_a_at	Arf6	ADP-ribosylation factor 6	1.46351	1.01201	1.68173	1.1629	11.1239	11.6733	11.8738	11.891	2231.59	3265.97	3752.93	3798.01
1415961_at	Itm2c	integral membrane protein 2C	1.46345	1.08884	1.32959	0.989248	11.307	11.8564	11.718	11.8408	2533.66	3707.9	3368.74	3668.03
1436494_x_at	Trmt1	tRNA methyltransferase 1	1.46332	0.885418	1.37963	0.834781	7.89058	8.43982	8.35486	8.17929	237.301	347.248	327.389	289.876
1431086_s_at	Pcmt1	protein-L-isoaspartate (D-aspartate) O-methyltransferase 1	1.46313	0.879649	1.84341	1.10828	8.17852	8.72757	9.0609	8.8759	289.721	423.898	534.074	469.798
1448708_at	Med1	mediator complex subunit 1	1.46303	0.841986	1.40748	0.810019	9.36571	9.91467	9.85883	9.6107	659.721	965.192	928.547	781.824
1420361_at	Slc11a1	solute carrier family 11 (proton-coupled divalent metal ion transporters), member 1	1.46303	1.33547	0.621485	0.5673	8.24269	8.79164	7.55648	7.97383	302.898	443.148	188.246	251.398
1424814_a_at	Bcl2l14	BCL2-like 14 (apoptosis facilitator)	1.46274	0.859127	8.45612	4.96663	7.61498	8.16366	10.695	10.4759	196.037	286.751	1657.71	1424.19
1420498_a_at	Dab2	disabled 2, mitogen-responsive phosphoprotein	1.46254	2.2903	0.434238	0.680004	9.67431	10.2228	8.47087	9.6664	817.067	1194.99	354.801	812.6
1418255_s_at	Srf	serum response factor	1.46226	1.09983	0.85127	0.640278	8.31128	8.85948	8.07897	8.21625	317.648	464.482	270.404	297.398
1439456_x_at	Atp6ap2	ATPase, H+ transporting, lysosomal accessory protein 2	1.46212	1.00948	1.86641	1.2886	10.7452	11.2933	11.6455	11.6591	1716.47	2509.69	3203.63	3233.99
1415720_s_at	Mad2l1bp	MAD2L1 binding protein	1.46196	1.00366	1.40009	0.961183	8.32208	8.86999	8.8076	8.81287	320.034	467.878	448.078	449.717
1451434_s_at	Gpatch8	G patch domain containing 8	1.46191	0.897112	1.27503	0.782429	8.28686	8.83471	8.63738	8.48074	312.314	456.575	398.209	357.238
1426369_at	Far1	fatty acyl CoA reductase 1	1.46152	1.24674	1.18335	1.00945	9.77119	10.3187	10.0141	10.3322	873.816	1277.1	1034.03	1289.16
1452273_at	Fam83h	family with sequence similarity 83, member H	1.46131	0.887513	4.3777	2.65876	7.00001	7.54727	9.13018	8.95802	128.001	187.049	560.349	497.317
1424843_a_at	Gas5	growth arrest specific 5	1.46102	1.02027	1.26761	0.885203	9.61285	10.1598	9.95496	9.9839	782.989	1143.96	992.525	1012.64
1416702_at	Serpini1	serine (or cysteine) peptidase inhibitor, clade I, member 1	1.46101	0.208443	5.22015	0.744762	6.15784	6.7048	8.54193	6.27965	71.3992	104.315	372.715	77.6898
1448180_a_at	Hn1	hematological and neurological expressed sequence 1	1.46095	0.824507	1.87163	1.05628	10.1147	10.6616	11.019	10.7406	1108.74	1619.82	2075.15	1710.98
1423158_at	Gnpnat1	glucosamine-phosphate N-acetyltransferase 1	1.46093	1.07082	1.46199	1.0716	8.6186	9.16548	9.16653	9.26525	393.058	574.23	574.648	615.346
1419741_at	Supt16	suppressor of Ty 16	1.46078	0.90356	1.71004	1.05774	9.77099	10.3177	10.545	10.3987	873.695	1276.27	1494.05	1349.96
1420018_s_at	Tspan8	tetraspanin 8	1.46045	0.805189	26.7681	14.7581	4.54895	5.09537	9.2914	8.9788	23.4084	34.1867	626.599	504.531
1439433_a_at	Slc35a2	solute carrier family 35 (UDP-galactose transporter), member A2	1.46043	0.814245	3.22254	1.79669	7.1275	7.67389	8.8157	8.51924	139.827	204.208	450.6	366.899
1449579_at	Sh3yl1	Sh3 domain YSC-like 1	1.46036	1.05689	4.15351	3.00597	7.54981	8.09613	9.60414	9.68396	187.378	273.639	778.275	822.548
1460434_at	Fundc2	FUN14 domain containing 2	1.45999	1.09325	0.48334	0.361927	8.21625	8.7622	7.16736	7.29598	297.398	434.197	143.744	157.148
1418591_at	Dnaja4	DnaJ (Hsp40) homolog, subfamily A, member 4	1.45943	1.21597	1.68723	1.40577	8.23531	8.78071	8.98996	9.27207	301.352	439.801	508.449	618.259
1417791_a_at	Zfml	zinc finger, matrin-like	1.45913	1.1387	1.14389	0.892689	9.21877	9.76388	9.41272	9.60011	595.835	869.403	681.572	776.106
1436589_x_at	Prkd2	protein kinase D2	1.45908	0.94904	0.516665	0.336057	8.69762	9.24268	7.74492	7.66946	415.187	605.793	214.513	203.581
1426705_s_at	Iars	isoleucine-tRNA synthetase	1.45899	0.9029	1.83084	1.13302	9.15507	9.70005	10.0276	9.88022	570.101	831.774	1043.76	942.413
1438118_x_at	Vim	vimentin	1.45883	1.56325	0.247131	0.26482	12.4168	12.9616	10.4001	11.0447	5467.9	7976.72	1351.29	2112.4
1434230_at	Polb	polymerase (DNA directed), beta	1.45862	0.809297	1.59187	0.883232	9.82587	10.3705	10.4966	10.1913	907.574	1323.8	1444.74	1169.23
1417063_at	C1qb	complement component 1, q subcomponent, beta polypeptide	1.45852	1.19547	0.826434	0.677385	10.8914	11.4359	10.6164	10.8739	1899.49	2770.43	1569.8	1876.65
1449348_at	Mpp6	membrane protein, palmitoylated 6 (MAGUK p55 subfamily member 6)	1.45781	0.965279	1.91281	1.26656	8.49559	9.03939	9.43129	9.3803	360.934	526.172	690.399	666.427
1422546_at	Ilf3	interleukin enhancer binding factor 3	1.4577	0.965222	1.21823	0.806653	8.34654	8.89024	8.63132	8.58026	325.507	474.491	396.54	382.749
1423382_a_at	Hnrnpf	heterogeneous nuclear ribonucleoprotein F	1.45751	1.14273	0.964281	0.756026	10.5853	11.1288	10.5328	10.7253	1536.35	2239.24	1481.47	1692.92
1423547_at	Lyz2	lysozyme 2	1.45609	1.21138	0.482736	0.40161	13.1724	13.7145	12.1217	12.3983	9231.61	13442	4456.43	5398.44
1460698_a_at	Sec11c	SEC11 homolog C (S. cerevisiae)	1.45608	0.888778	3.45995	2.11192	9.82392	10.366	11.6147	11.4446	906.348	1319.72	3135.92	2787.13
1451827_a_at	Nox4	NADPH oxidase 4	1.4556	1.33912	0.477534	0.439318	7.97079	8.51241	6.90446	7.32574	250.868	365.165	119.798	160.424
1433654_at	Mgea5	meningioma expressed antigen 5 (hyaluronidase)	1.45519	1.07974	1.43308	1.06333	10.5575	11.0987	11.0766	11.1873	1507.03	2193.02	2159.71	2331.92
1423432_at	Phip	pleckstrin homology domain interacting protein	1.45509	1.01815	0.993319	0.695041	9.33039	9.8715	9.32072	9.34667	643.764	936.737	639.464	651.071
1450933_at	Pde7a	phosphodiesterase 7A	1.45496	1.39893	0.685197	0.65881	7.8278	8.36878	7.28239	7.76672	227.197	330.563	155.675	217.778
1452007_at	Vamp7	vesicle-associated membrane protein 7	1.45494	1.03658	2.14318	1.52693	8.16562	8.70658	9.26538	9.31721	287.142	417.775	615.399	637.912
1434143_at	Atmin	ATM interactor	1.45449	0.846687	1.7593	1.02412	7.91609	8.4566	8.73109	8.49099	241.535	351.311	424.933	359.785
1448409_at	Lrmp	lymphoid-restricted membrane protein	1.45426	1.40842	0.297659	0.288278	7.88509	8.42537	6.13682	6.6309	236.401	343.787	70.3667	99.106
1434748_at	Ckap2	cytoskeleton associated protein 2	1.45376	0.609448	6.34614	2.66043	6.20031	6.7401	8.86619	8.15177	73.5326	106.899	466.648	284.398
1451596_a_at	Sphk1	sphingosine kinase 1	1.45353	0.84876	2.93925	1.71632	6.87301	7.41257	8.42846	8.19189	117.215	170.375	344.523	292.418
1426907_s_at	Dhx57	DEAH (Asp-Glu-Ala-Asp/His) box polypeptide 57	1.45339	1.00088	1.52143	1.04774	7.94102	8.48044	8.54644	8.54771	245.745	357.163	373.883	374.212
1452051_at	Actr3	ARP3 actin-related protein 3	1.45337	1.26804	0.694479	0.605922	11.507	12.0464	10.981	11.3236	2910.31	4229.75	2021.15	2562.9
1437843_s_at	Nupl1	nucleoporin like 1	1.45328	0.931038	1.45805	0.934089	9.48138	10.0207	10.0254	9.92233	714.794	1038.8	1042.2	970.33
1452519_a_at	Zfp36	zinc finger protein 36	1.45271	1.12677	0.820895	0.63671	10.082	10.6208	9.79728	9.96947	1083.9	1574.59	889.766	1002.56
1426956_a_at	Trp53bp1	transformation related protein 53 binding protein 1	1.45202	0.575247	3.22399	1.27725	9.47529	10.0133	11.1641	10.3664	711.779	1033.52	2294.77	1320.06
1424373_at	Armcx3	armadillo repeat containing, X-linked 3	1.45198	0.826654	2.45879	1.39986	9.38654	9.92457	10.6845	10.4098	669.315	971.834	1645.7	1360.43
1450104_at	Adam10	a disintegrin and metallopeptidase domain 10	1.45198	1.10123	1.08278	0.821217	8.14286	8.68088	8.2576	8.39671	282.648	410.398	306.045	337.026
1437688_x_at	Atp6ap2	ATPase, H+ transporting, lysosomal accessory protein 2	1.45153	0.992419	1.89771	1.29747	11.0827	11.6203	12.007	11.996	2168.85	3148.14	4115.84	4084.64
1417125_at	Ahcy	S-adenosylhomocysteine hydrolase	1.45138	0.77331	3.00008	1.59847	9.20317	9.7406	10.7882	10.4173	589.426	855.483	1768.32	1367.46
1416563_at	Ctps	cytidine 5'-triphosphate synthase	1.45132	0.748873	1.70113	0.877776	8.81427	9.35163	9.58076	9.16356	450.152	653.313	765.768	573.463
1427160_at	Pcf11	cleavage and polyadenylation factor subunit homolog (S. cerevisiae)	1.45053	0.886384	0.917747	0.560814	7.79509	8.33167	7.67126	7.49726	222.104	322.168	203.835	180.676
1424141_at	Hectd1	HECT domain containing 1	1.45034	0.988489	1.63056	1.11131	10.4818	11.0182	11.1872	11.1705	1430.03	2074.03	2331.74	2304.9
1424414_at	Ogfrl1	opioid growth factor receptor-like 1	1.4499	1.52307	1.11664	1.17298	8.40666	8.94261	8.56582	9.1728	339.357	492.034	378.938	577.148
1434190_at	Gm14680 /// Sms	predicted gene 14680 /// spermine synthase	1.44967	0.937299	1.07652	0.696034	8.13057	8.66629	8.23694	8.14352	280.25	406.27	301.694	282.778
1460220_a_at	Csf1	colony stimulating factor 1 (macrophage)	1.44933	1.07271	0.761646	0.563725	9.57303	10.1084	9.18022	9.28148	761.675	1103.92	580.126	622.306
1451721_a_at	H2-Ab1	histocompatibility 2, class II antigen A, beta 1	1.44919	3.12947	0.133729	0.288782	11.2023	11.7376	8.2997	9.94562	2356.32	3414.75	315.107	986.117
1451221_at	Ice1	interactor of little elongation complex ELL subunit 1	1.449	0.960209	0.989895	0.655974	8.26818	8.80324	8.25353	8.19495	308.299	446.724	305.183	293.04
1449188_at	Midn	midnolin	1.44883	0.93624	1.32564	0.856628	8.82546	9.36035	9.23214	9.1371	453.658	657.275	601.385	563.041
1455019_x_at	Ckap4	cytoskeleton-associated protein 4	1.44872	0.752826	1.85441	0.963637	9.04767	9.58245	9.93862	9.52901	529.199	766.663	981.349	738.785
1434832_at	Foxo3	forkhead box O3	1.44862	0.922817	1.76226	1.12262	8.53397	9.06864	9.35139	9.23551	370.664	536.949	653.205	602.789
1426964_at	Abracl /// Gm6314	ABRA C-terminal like /// predicted pseudogene 6314	1.44801	0.914199	2.09885	1.32511	10.2882	10.8222	11.3578	11.2284	1250.4	1810.59	2624.4	2399.22
1418201_at	Plekhg2	pleckstrin homology domain containing, family G (with RhoGef domain) member 2	1.44698	1.28392	0.506017	0.448997	8.68316	9.21621	7.70042	8.06098	411.048	594.777	207.998	267.053
1450234_at	Ms4a6c	membrane-spanning 4-domains, subfamily A, member 6C	1.44689	1.24295	0.504061	0.433015	9.3755	9.90846	8.38717	8.70094	664.213	961.042	334.804	416.145
1433842_at	Lrrfip1	leucine rich repeat (in FLII) interacting protein 1	1.44654	1.03589	1.75601	1.2575	9.58954	10.1221	10.4018	10.4527	770.439	1114.47	1352.9	1401.45
1436049_at	Tox4	TOX high mobility group box family member 4	1.44626	0.938917	1.20899	0.784877	7.61684	8.14917	7.89063	7.7997	196.289	283.886	237.311	222.815
1450105_at	Adam10	a disintegrin and metallopeptidase domain 10	1.44621	1.13108	1.15276	0.901574	8.9287	9.46098	9.13379	9.3115	487.312	704.755	561.753	635.389
1419867_a_at	Ankhd1	ankyrin repeat and KH domain containing 1	1.44584	0.93811	1.09282	0.709055	9.9944	10.5263	10.1224	10.0303	1020.03	1474.81	1114.71	1045.72
1455204_at	Pitpnc1	phosphatidylinositol transfer protein, cytoplasmic 1	1.44577	0.968077	2.10873	1.41199	8.44571	8.97755	9.52208	9.47528	348.668	504.094	735.245	711.774
1439436_x_at	Incenp	inner centromere protein	1.44551	0.499164	3.59872	1.24271	8.00468	8.53626	9.85216	8.84975	256.832	371.253	924.265	461.36
1448770_a_at	Atpif1	ATPase inhibitory factor 1	1.44529	0.925101	2.18443	1.39821	10.3573	10.8887	11.4846	11.3723	1311.79	1895.93	2865.52	2650.9
1438165_x_at	Vat1	vesicle amine transport protein 1 homolog (T californica)	1.44505	0.718477	1.2957	0.644221	7.69548	8.2266	8.06921	7.59223	207.286	299.539	268.581	192.969
1427035_at	Slc39a14	solute carrier family 39 (zinc transporter), member 14	1.445	2.65078	0.694989	1.27493	9.1776	9.70866	8.65266	10.0591	579.071	836.755	402.448	1066.8
1416004_at	Ywhah	tyrosine 3-monooxygenase/tryptophan 5-monooxygenase activation protein, eta polypeptide	1.44494	1.11543	1.40048	1.0811	10.6686	11.1996	11.1545	11.3121	1627.68	2351.9	2279.53	2542.65
1434618_at	Crebzf	CREB/ATF bZIP transcription factor	1.44432	1.14095	1.08482	0.856963	8.44507	8.97546	8.56252	8.75276	348.513	503.363	378.073	431.364
1438115_a_at	Slc9a3r1	solute carrier family 9 (sodium/hydrogen exchanger), member 3 regulator 1	1.44372	0.970428	2.16786	1.45718	10.0193	10.5491	11.1356	11.0923	1037.82	1498.32	2249.86	2183.32
1427104_at	Zfp612	zinc finger protein 612	1.44367	0.943062	2.79559	1.82619	7.18822	7.71797	8.67138	8.5868	145.838	210.542	407.703	384.49
1425542_a_at	Ppp2r5c	protein phosphatase 2, regulatory subunit B', gamma	1.44353	0.975945	2.49351	1.68582	9.44809	9.9777	10.7663	10.7311	698.489	1008.29	1741.69	1699.79
1417293_at	Hs6st1	heparan sulfate 6-O-sulfotransferase 1	1.44347	0.987179	2.03607	1.39245	7.22354	7.75308	8.24933	8.23071	149.452	215.73	304.295	300.394
1423770_at	Tmc6	transmembrane channel-like gene family 6	1.44332	0.969852	2.0141	1.35339	8.25499	8.78438	9.26512	9.22096	305.491	440.922	615.289	596.739
1451255_at	Lsr	lipolysis stimulated lipoprotein receptor	1.44327	1.05331	3.23808	2.36318	8.78852	9.31787	10.4837	10.5586	442.19	638.201	1431.85	1508.18
1417646_a_at	Snx5	sorting nexin 5	1.44304	0.954234	0.926944	0.612959	10.1298	10.6589	10.0204	9.95281	1120.43	1616.82	1038.58	991.046
1418324_at	Fem1b	feminization 1 homolog b (C. elegans)	1.44287	0.830353	1.89786	1.09219	9.77243	10.3014	10.6968	10.4286	874.572	1261.9	1659.82	1378.24
1449180_at	Kcmf1	potassium channel modulatory factor 1	1.44204	1.15132	0.89046	0.710942	8.03631	8.56442	7.86893	8.07222	262.525	378.571	233.768	269.142
1450907_at	Spcs2	signal peptidase complex subunit 2 homolog (S. cerevisiae)	1.44176	1.07201	1.45892	1.08477	10.4859	11.0138	11.0308	11.1311	1434.1	2067.63	2092.23	2242.9
1424324_at	Esco1	establishment of cohesion 1 homolog 1 (S. cerevisiae)	1.44069	1.03058	1.17553	0.840895	9.44536	9.97212	9.67866	9.72211	697.165	1004.4	819.536	844.594
1433871_at	R3hdm1	R3H domain containing 1	1.4404	0.779854	1.31106	0.709828	9.05303	9.5795	9.44377	9.08504	531.17	765.099	696.398	543.089
1415962_at	Eif3h	eukaryotic translation initiation factor 3, subunit H	1.43996	1.04316	1.34831	0.976763	11.5275	12.0535	11.9586	12.0196	2952.02	4250.78	3980.24	4152.01
1438902_a_at	Hsp90aa1	heat shock protein 90, alpha (cytosolic), class A member 1	1.43982	1.10282	1.47938	1.13313	11.8993	12.4251	12.4643	12.6055	3819.75	5499.73	5650.86	6231.9
1415778_at	Morf4l2	mortality factor 4 like 2	1.43975	1.04928	1.64618	1.19972	11.6993	12.2251	12.4184	12.4878	3325.28	4787.58	5474	5743.77
1451978_at	Loxl1	lysyl oxidase-like 1	1.43958	0.904905	0.363194	0.228299	10.1253	10.651	8.66412	8.51996	1116.92	1607.9	405.658	367.082
1419068_at	Rabgef1	RAB guanine nucleotide exchange factor (GEF) 1	1.43944	0.896491	1.34271	0.836249	8.28955	8.81506	8.7147	8.55706	312.898	450.398	420.132	376.645
1434540_a_at	Clta	clathrin, light polypeptide (Lca)	1.43917	1.19935	0.784838	0.654054	11.7513	12.2765	11.4018	11.664	3447.4	4961.4	2705.65	3245.02
1416216_at	Reps1	RalBP1 associated Eps domain containing protein	1.43909	0.686203	1.88024	0.896559	8.14113	8.66628	9.05204	8.50875	282.308	406.266	530.807	364.242
1460384_a_at	Arid4b	AT rich interactive domain 4B (RBP1-like)	1.4389	0.975185	1.37154	0.929534	7.82552	8.35049	8.28132	8.24507	226.838	326.398	311.118	303.398
1425214_at	P2ry6	pyrimidinergic receptor P2Y, G-protein coupled, 6	1.43864	1.06768	0.66488	0.493437	8.59675	9.12145	8.00791	8.10239	387.15	556.969	257.408	274.829
1418158_at	Trp63	transformation related protein 63	1.43854	1.6422	0.12998	0.148383	8.50259	9.02719	5.55896	6.27459	362.69	521.743	47.1426	77.4176
1423849_a_at	Clk3	CDC-like kinase 3	1.43833	0.8957	1.76415	1.0986	9.13541	9.6598	9.95438	9.79547	562.383	808.889	992.126	888.648
1417341_a_at	Ppp1r2	protein phosphatase 1, regulatory (inhibitor) subunit 2	1.43816	1.22762	0.467268	0.398864	10.0229	10.5471	8.9252	9.22106	1040.36	1496.21	486.129	596.784
1438761_a_at	Odc1	ornithine decarboxylase, structural 1	1.43773	0.948738	0.947043	0.624942	10.1301	10.6539	10.0516	9.9757	1120.65	1611.19	1061.3	1006.9
1418983_at	Inadl	InaD-like (Drosophila)	1.43749	0.988461	2.81846	1.93806	7.19984	7.72339	8.69475	8.678	147.017	211.335	414.361	409.58
1426812_a_at	Fam129b	family with sequence similarity 129, member B	1.43692	0.886864	3.59559	2.21918	9.76221	10.2852	11.6084	11.4352	868.398	1247.82	3122.4	2769.14
1426684_at	Cnot6	CCR4-NOT transcription complex, subunit 6	1.4369	0.951645	1.43597	0.951023	8.30258	8.82554	8.8246	8.7531	315.737	453.684	453.388	431.464
1417126_a_at	Rpl22l1	ribosomal protein L22 like 1	1.43623	1.08355	1.56351	1.17957	12.1033	12.6256	12.7481	12.8639	4400.07	6319.53	6879.55	7454.31
1416037_a_at	Cct2	chaperonin containing Tcp1, subunit 2 (beta)	1.43614	1.02673	1.33561	0.954857	11.4852	12.0074	11.9027	11.9408	2866.78	4117.11	3828.9	3931.25
1415741_at	Tmem165	transmembrane protein 165	1.43613	1.04943	1.39547	1.01972	10.1169	10.6391	10.5976	10.6672	1110.41	1594.7	1549.55	1626.15
1428842_a_at	Ngfrap1	nerve growth factor receptor (TNFRSF16) associated protein 1	1.43602	1.23924	1.68661	1.45549	9.79683	10.3189	10.551	10.8604	889.487	1277.32	1500.22	1859.13
1448328_at	Sh3bp2	SH3-domain binding protein 2	1.43518	1.56864	0.816806	0.892761	7.71439	8.23563	7.42246	8.07198	210.022	301.42	171.547	269.096
1417558_at	Fyn	Fyn proto-oncogene	1.43516	0.942384	0.491111	0.322484	9.11655	9.63776	8.09067	8.00506	555.078	796.624	272.605	256.899
1416683_at	Plxnb2	plexin B2	1.43492	1.31171	1.51663	1.3864	9.70447	10.2254	10.3053	10.6968	834.325	1197.19	1265.36	1659.79
1426269_at	Vamp7	vesicle-associated membrane protein 7	1.43472	0.976887	2.06547	1.40636	8.71893	9.2397	9.7654	9.73166	421.367	604.543	870.319	850.204
1434328_at	Gm10224 /// Gm4581 /// Rpl15	predicted pseudogene 10224 /// predicted gene 4581 /// ribosomal protein L15	1.43467	1.09133	1.27747	0.971747	9.98849	10.5092	10.3418	10.4679	1015.87	1457.44	1297.73	1416.26
1417009_at	C1ra	complement component 1, r subcomponent A	1.4345	1.05883	0.185922	0.137232	10.3308	10.8513	7.90356	7.98602	1287.89	1847.48	239.446	253.532
1450982_at	Slc9a3r1	solute carrier family 9 (sodium/hydrogen exchanger), member 3 regulator 1	1.43427	0.969327	2.21322	1.49577	8.88106	9.40137	10.0272	9.98226	471.481	676.232	1043.49	1011.48
1422769_at	Syncrip	synaptotagmin binding, cytoplasmic RNA interacting protein	1.43415	0.846183	1.1088	0.654219	9.42382	9.94402	9.57283	9.33187	686.837	985.028	761.567	644.425
1427892_at	Myo1g	myosin IG	1.43413	1.9906	0.1541	0.213894	9.3982	9.91837	6.70014	7.69334	674.746	967.672	103.978	206.979
1416410_at	Pafah1b3	platelet-activating factor acetylhydrolase, isoform 1b, subunit 3	1.43402	1.04753	2.07979	1.51926	8.49941	9.01947	9.55584	9.62283	361.889	518.955	752.653	788.425
1417219_s_at	Tmsb10	thymosin, beta 10	1.43391	1.348	0.770371	0.724217	9.73396	10.2539	9.35758	9.7884	851.556	1221.05	656.014	884.307
1448474_at	Nek7	NIMA (never in mitosis gene a)-related expressed kinase 7	1.4337	1.43612	0.442643	0.443391	10.6167	11.1364	9.44092	9.9631	1570.17	2251.15	695.023	998.139
1416486_at	Aimp1	aminoacyl tRNA synthetase complex-interacting multifunctional protein 1	1.43342	1.03922	1.23307	0.893967	9.96383	10.4833	10.2661	10.3216	998.648	1431.48	1231.4	1279.7
1424151_at	Aimp2	aminoacyl tRNA synthetase complex-interacting multifunctional protein 2	1.43323	0.902054	1.2572	0.791263	9.72519	10.2445	10.0554	9.90669	846.397	1213.08	1064.09	959.864
1415903_at	Slc38a1	solute carrier family 38, member 1	1.43284	0.660011	2.65564	1.22327	7.86973	8.38861	9.27879	8.67935	233.898	335.138	621.148	409.964
1453928_a_at	Ssb	Sjogren syndrome antigen B	1.4328	0.793492	1.8349	1.01618	9.41171	9.93055	10.2874	9.9537	681.094	975.875	1249.74	991.661
1422740_at	Tnfrsf21	tumor necrosis factor receptor superfamily, member 21	1.43264	1.60488	1.12694	1.26243	8.59065	9.10933	8.76306	9.44553	385.518	552.307	434.455	697.247
1425942_a_at	Gpm6b	glycoprotein m6b	1.43259	1.78895	0.257625	0.32171	8.43198	8.9506	6.47532	7.31443	345.364	494.765	88.9745	159.171
1434543_a_at	Bola2	bolA-like 2 (E. coli)	1.43226	1.08368	1.85538	1.40381	10.0636	10.5819	10.9553	11.0713	1070.16	1532.75	1985.55	2151.69
1425810_a_at	Csrp1	cysteine and glycine-rich protein 1	1.43214	1.33154	0.91919	0.854624	10.7006	11.2188	10.579	10.9921	1664.2	2383.37	1529.72	2036.89
1423051_at	Hnrnpu	heterogeneous nuclear ribonucleoprotein U	1.43146	0.946609	1.24615	0.824066	11.5002	12.0177	11.8177	11.7385	2896.71	4146.52	3609.73	3417
1415711_at	Arfgef1	ADP-ribosylation factor guanine nucleotide-exchange factor 1(brefeldin A-inhibited)	1.43108	0.976583	1.29125	0.881162	9.85481	10.3719	10.2236	10.1894	925.963	1325.12	1195.65	1167.65
1455035_s_at	Nop56	NOP56 ribonucleoprotein	1.43101	0.704539	1.63237	0.803674	9.24939	9.76643	9.95636	9.45111	608.618	870.94	993.49	699.953
1422895_at	Vamp4	vesicle-associated membrane protein 4	1.43082	1.04051	1.25794	0.914799	9.53825	10.0551	9.86932	9.92661	743.531	1063.86	935.321	973.214
1424041_s_at	C1s1	complement component 1, s subcomponent 1	1.43025	0.884906	0.147099	0.0910117	11.2704	11.7867	8.50526	8.32885	2470.17	3532.95	363.36	321.54
1427911_at	Tmem173	transmembrane protein 173	1.43007	2.42052	0.558297	0.944966	8.77906	9.29514	7.93816	9.21348	439.299	628.228	245.259	593.654
1416085_s_at	Zfand5	zinc finger, AN1-type domain 5	1.43002	1.05398	1.17548	0.86638	11.2305	11.7466	11.4638	11.5396	2402.83	3436.1	2824.49	2976.96
1423314_s_at	Pde7a	phosphodiesterase 7A	1.42981	1.25725	0.766068	0.673616	8.04023	8.55605	7.65577	7.98605	263.238	376.381	201.659	253.536
1419659_s_at	Chic2	cysteine-rich hydrophobic domain 2	1.42952	1.00613	1.58047	1.11237	10.3202	10.8358	10.9806	10.9894	1278.5	1827.65	2020.64	2033.02
1438941_x_at	Ampd2	adenosine monophosphate deaminase 2	1.42937	0.776532	1.47099	0.799144	9.35727	9.87265	9.91406	9.54918	655.872	937.486	964.784	749.186
1452377_at	Kmt2a	lysine (K)-specific methyltransferase 2A	1.42908	0.982061	0.976532	0.671072	8.79628	9.31136	8.76202	8.7359	444.573	635.329	434.14	426.352
1416680_at	Ube3a	ubiquitin protein ligase E3A	1.42887	0.932897	1.26109	0.823354	10.3736	10.8885	10.7083	10.6081	1326.71	1895.7	1673.1	1560.83
1450644_at	Zfp36l1	zinc finger protein 36, C3H type-like 1	1.42886	1.0111	1.05358	0.745547	11.4351	11.95	11.5104	11.5263	2768.92	3956.4	2917.29	2949.68
1460164_at	Spin1	spindlin 1	1.42877	0.947099	1.59736	1.05886	8.30431	8.81908	8.98	8.90159	316.115	451.656	504.951	478.238
1417225_at	Arl6ip5	ADP-ribosylation factor-like 6 interacting protein 5	1.42866	1.15815	0.752428	0.60996	11.0644	11.5791	10.654	10.8659	2141.5	3059.48	1611.32	1866.16
1451838_a_at	Tc2n	tandem C2 domains, nuclear	1.42856	1.11878	39.6687	31.0667	3.79748	4.31205	9.10741	9.26935	13.9045	19.8635	551.576	617.094
1419872_at	Csf1r	colony stimulating factor 1 receptor	1.42821	1.35076	0.507929	0.480382	11.7028	12.217	10.7255	11.1592	3333.4	4760.81	1693.13	2287
1455696_a_at	Prpf4b	PRP4 pre-mRNA processing factor 4 homolog B (yeast)	1.42819	0.899969	1.17736	0.74191	9.73459	10.2488	9.97014	9.81809	851.927	1216.71	1003.02	902.689
1427089_at	Ccnt2	cyclin T2	1.42797	0.813917	1.13987	0.6497	8.67498	9.18895	8.86385	8.5668	408.724	583.648	465.89	379.196
1452594_at	Dusp11	dual specificity phosphatase 11 (RNA/RNP complex 1-interacting)	1.42788	0.965849	1.07333	0.726023	9.35045	9.86433	9.45255	9.40242	652.778	932.091	700.648	676.72
1453839_a_at	Pi16	peptidase inhibitor 16	1.42738	0.609246	0.249387	0.106445	10.2678	10.7812	8.26428	7.54937	1232.88	1759.8	307.464	187.321
1416802_a_at	Cdca5	cell division cycle associated 5	1.42699	0.555714	8.44645	3.2893	5.74346	6.25644	8.82181	7.97422	53.574	76.4496	452.51	251.466
1451431_a_at	Dbndd2	dysbindin (dystrobrevin binding protein 1) domain containing 2	1.42673	0.962493	0.971616	0.655465	9.21933	9.73204	9.17779	9.12263	596.067	850.428	579.148	557.425
1417253_at	Frg1	FSHD region gene 1	1.42665	1.26223	1.02031	0.902724	9.21223	9.72486	9.24124	9.57722	593.139	846.202	605.187	763.887
1418265_s_at	Irf2	interferon regulatory factor 2	1.42645	0.96103	0.8166	0.55016	8.56559	9.07802	8.27329	8.21594	378.877	540.451	309.391	297.334
1431339_a_at	Efhd2	EF hand domain containing 2	1.42596	1.29852	1.03624	0.943624	9.88334	10.3953	9.93469	10.3116	944.456	1346.76	978.68	1270.84
1418275_a_at	Elf2	E74-like factor 2	1.42594	1.08658	1.13312	0.863446	9.67884	10.1908	9.85914	9.97894	819.637	1168.76	928.745	1009.16
1442744_at	Rbm39	RNA binding motif protein 39	1.42594	0.667226	1.19862	0.560861	8.96038	9.47229	9.22176	8.63801	498.131	710.303	597.071	398.381
1433489_s_at	Fgfr2	fibroblast growth factor receptor 2	1.42592	0.937393	0.210403	0.138318	9.7676	10.2795	7.51883	7.42556	871.648	1242.9	183.398	171.916
1448508_at	Traf3ip2	TRAF3 interacting protein 2	1.4259	0.951989	1.8425	1.23013	8.3758	8.88767	9.25746	9.18648	332.174	473.648	612.032	582.648
1452344_at	Synj2	synaptojanin 2	1.42577	0.771496	1.96852	1.06518	7.25163	7.76337	8.22874	7.85447	152.391	217.274	299.984	231.436
1448568_a_at	Slc20a1	solute carrier family 20, member 1	1.42537	0.674649	4.19496	1.98554	9.18725	9.69858	11.2559	10.6881	582.959	830.93	2445.49	1649.85
1449591_at	Casp4	caspase 4, apoptosis-related cysteine peptidase	1.4248	0.995383	4.08583	2.85442	8.1411	8.65186	10.1717	10.1651	282.303	402.225	1153.44	1148.12
1418945_at	Mmp3	matrix metallopeptidase 3	1.42476	1.37204	0.226234	0.217863	10.05	10.5607	7.90587	8.36219	1060.1	1510.38	239.831	329.057
1421197_a_at	Acin1	apoptotic chromatin condensation inducer 1	1.42459	0.953899	1.25823	0.842504	9.4446	9.95514	9.77599	9.7079	696.798	992.652	876.732	836.313
1418004_a_at	Tmem176b	transmembrane protein 176B	1.42447	1.34925	1.13078	1.07107	11.548	12.0585	11.7254	12.1575	2994.37	4265.4	3385.96	4568.52
1422943_a_at	Hspb1	heat shock protein 1	1.42444	2.41706	0.342943	0.581923	11.7504	12.2607	10.2064	11.4796	3445.15	4907.4	1181.49	2855.73
1452648_at	Tbrg1	transforming growth factor beta regulated gene 1	1.42441	0.845942	1.54487	0.91748	9.82728	10.3376	10.4548	10.2134	908.462	1294.02	1403.45	1187.24
1415834_at	Dusp6	dual specificity phosphatase 6	1.42437	0.781729	8.30323	4.55703	10.1705	10.6809	13.2242	12.8689	1152.49	1641.56	9569.36	7480.65
1439380_x_at	Meg3	maternally expressed 3	1.42423	0.900821	0.615399	0.389238	9.53406	10.0442	8.83365	8.68296	741.375	1055.89	456.241	410.991
1423522_at	Npm3 /// Npm3-ps1	nucleoplasmin 3 /// nucleoplasmin 3, pseudogene 1	1.42422	0.96779	1.51545	1.02978	9.18081	9.69099	9.78056	9.73333	580.363	826.567	879.512	851.183
1418562_at	Sf3b1	splicing factor 3b, subunit 1	1.42407	0.93996	1.08849	0.718459	10.9808	11.4909	11.1032	11.0138	2020.96	2878	2199.8	2067.72
1421819_a_at	Set	SET nuclear oncogene	1.42385	0.757463	1.7182	0.914052	10.8861	11.3959	11.667	11.2662	1892.49	2694.62	3251.68	2463.02
1424351_at	Wfdc2	WAP four-disulfide core domain 2	1.42385	2.13292	0.168085	0.25179	8.85402	9.36382	6.28128	7.37411	462.728	658.854	77.7774	165.893
1424986_s_at	Fbxw7	F-box and WD-40 domain protein 7	1.42367	0.882831	2.05729	1.27575	8.34421	8.85383	9.38496	9.20517	324.98	462.665	668.58	590.243
1426834_s_at	D930015E06Rik	RIKEN cDNA D930015E06 gene	1.42344	1.27419	0.865282	0.774557	8.77878	9.28816	8.57002	8.91961	439.213	625.195	380.044	484.249
1451558_at	Fbxw7	F-box and WD-40 domain protein 7	1.4231	0.980221	1.93146	1.33038	8.60053	9.10956	9.55022	9.5214	388.165	552.398	749.726	734.898
1418970_a_at	Bcl10	B cell leukemia/lymphoma 10	1.42277	1.10912	0.929643	0.724699	9.4071	9.91581	9.30185	9.45126	678.922	965.951	631.155	700.024
1448135_at	Atf4	activating transcription factor 4	1.42272	1.09511	1.16852	0.899446	11.0399	11.5486	11.2646	11.3957	2105.44	2995.45	2460.25	2694.25
1421814_at	Msn	moesin	1.42249	1.66093	0.497765	0.581201	11.4839	11.9923	10.4774	11.2094	2864.1	4074.15	1425.65	2367.9
1423297_at	Add3	adducin 3 (gamma)	1.42227	1.26418	1.03502	0.919967	8.45774	8.96593	8.50739	8.84559	351.587	500.052	363.898	460.031
1419494_a_at	Tpd52	tumor protein D52	1.42223	1.02792	3.15621	2.28117	9.22052	9.72868	10.8787	10.9184	596.56	848.445	1882.87	1935.45
1460224_at	Snx2	sorting nexin 2	1.42187	1.2278	0.619117	0.534611	11.0893	11.5971	10.3976	10.6936	2178.75	3097.9	1348.9	1656.17
1418984_at	Inadl	InaD-like (Drosophila)	1.4215	1.03531	3.01664	2.19708	7.3555	7.86291	8.94844	8.9985	163.767	232.794	494.024	511.466
1432416_a_at	Npm1	nucleophosmin 1	1.42106	1.20887	1.04445	0.888493	12.073	12.58	12.1358	12.4094	4308.72	6122.97	4500.25	5440.22
1425814_a_at	Calcrl	calcitonin receptor-like	1.42094	1.27228	0.236879	0.212096	8.81788	9.32473	6.7401	7.08751	451.281	641.243	106.899	136.005
1417856_at	Relb	avian reticuloendotheliosis viral (v-rel) oncogene related B	1.42059	1.85788	0.311112	0.40688	8.7209	9.22739	7.03641	7.93006	421.942	599.405	131.271	243.886
1419238_at	Abca7	ATP-binding cassette, sub-family A (ABC1), member 7	1.42057	1.47428	0.482309	0.500544	8.09593	8.6024	7.04396	7.60397	273.601	388.669	131.96	194.546
1437497_a_at	Hsp90aa1	heat shock protein 90, alpha (cytosolic), class A member 1	1.42052	1.08695	1.3699	1.04822	11.7203	12.2267	12.1743	12.2946	3374.01	4792.84	4622.08	5023.97
1425305_at	Zbtb21	zinc finger and BTB domain containing 21	1.42041	0.787212	1.70935	0.947349	7.47895	7.98526	8.2524	7.90723	178.398	253.398	304.944	240.056
1417893_at	Sfxn3	sideroflexin 3	1.41943	0.872263	2.44721	1.50385	8.31665	8.82197	9.60779	9.41063	318.832	452.561	780.251	680.584
1433745_at	Trio	triple functional domain (PTPRF interacting)	1.41937	0.988699	0.873283	0.608309	9.26651	9.77175	9.07103	9.05463	615.88	874.16	537.837	531.759
1456726_x_at	Qars	glutaminyl-tRNA synthetase	1.41911	0.908963	2.44866	1.56841	9.87769	10.3827	11.1697	11.032	940.763	1335.05	2303.61	2093.9
1454060_a_at	Nras	neuroblastoma ras oncogene	1.41898	0.834771	1.29335	0.760864	9.4695	9.97436	9.84061	9.58007	708.93	1005.96	916.896	765.398
1423518_at	Csk	c-src tyrosine kinase	1.41886	1.22453	0.58777	0.507265	9.44426	9.949	8.67759	8.96981	696.638	988.434	409.463	501.398
1424383_at	Tmem51	transmembrane protein 51	1.41886	1.29172	1.11918	1.0189	8.98161	9.48634	9.14405	9.51334	505.515	717.253	565.761	730.806
1424477_at	Tmem184a	transmembrane protein 184a	1.4188	0.661167	10.0246	4.67154	5.95973	6.4644	9.28521	8.6883	62.2383	88.3035	623.917	412.513
1425506_at	Mylk	myosin, light polypeptide kinase	1.41865	1.4239	0.15857	0.159157	10.8535	11.358	8.19671	8.70657	1850.28	2624.9	293.398	417.77
1450731_s_at	Tnfrsf21	tumor necrosis factor receptor superfamily, member 21	1.4186	1.74498	1.19219	1.46648	9.46689	9.97135	9.7205	10.5237	707.648	1003.87	843.648	1472.15
1451985_at	Lrrk1	leucine-rich repeat kinase 1	1.41859	1.02584	0.731459	0.528949	8.09486	8.59932	7.64371	7.68052	273.398	387.84	199.979	205.148
1456405_at	Dido1	death inducer-obliterator 1	1.41856	0.964438	1.38013	0.938307	8.94518	9.44961	9.40998	9.35774	492.911	699.224	680.279	656.087
1434545_x_at	Bola2	bolA-like 2 (E. coli)	1.41849	1.0936	1.93355	1.49069	9.75393	10.2583	10.7052	10.8343	863.424	1224.76	1669.47	1825.74
1417248_at	Ralbp1	ralA binding protein 1	1.41844	0.992131	2.01336	1.40825	9.63091	10.1352	10.6405	10.6291	792.852	1124.61	1596.3	1583.74
1425319_s_at	Snrnp48	small nuclear ribonucleoprotein 48 (U11/U12)	1.41809	1.05269	0.981791	0.728812	8.56733	9.07129	8.54082	8.61491	379.336	537.935	372.429	392.053
1438824_at	Slc20a1	solute carrier family 20, member 1	1.41795	0.480295	6.67438	2.26078	5.92319	6.42699	8.66182	7.60381	60.6816	86.0433	405.012	194.525
1454974_at	Ntn1	netrin 1	1.41792	1.71641	1.32873	1.60844	9.13761	9.64139	9.54766	10.3271	563.243	798.636	748.398	1284.56
1419735_at	Csn3	casein kappa	1.41777	1.00573	2.68768	1.90657	13.3844	13.888	14.8107	14.819	10693	15160.3	28739.4	28904.1
1419978_s_at	Arhgef25	Rho guanine nucleotide exchange factor (GEF) 25	1.41771	1.03694	1.14517	0.837605	8.56209	9.06565	8.75766	8.81	377.961	535.838	432.832	448.821
1415764_at	Zbed6 /// Zc3h11a	zinc finger, BED domain containing 6 /// zinc finger CCCH type containing 11A	1.41738	1.07565	0.99535	0.755369	11.5624	12.0657	11.5557	11.6609	3024.4	4286.72	3010.33	3238.06
1424463_at	Mfsd6	major facilitator superfamily domain containing 6	1.41732	1.02326	3.82335	2.76033	9.92194	10.4251	11.8568	11.8899	970.064	1374.89	3708.89	3795.15
1438680_at	Auts2	autism susceptibility candidate 2	1.41669	0.731939	3.58659	1.85302	7.2241	7.72663	9.06671	8.61651	149.51	211.81	536.232	392.489
1426411_a_at	Strbp	spermatid perinuclear RNA binding protein	1.41666	0.722598	4.71343	2.4042	6.97728	7.47976	9.21405	8.74532	126	178.498	593.891	429.144
1423519_at	Abhd17c	abhydrolase domain containing 17C	1.41602	0.705746	3.02237	1.50636	9.51156	10.0134	11.1072	10.6045	729.905	1033.56	2206.04	1556.91
1421375_a_at	S100a6	S100 calcium binding protein A6 (calcyclin)	1.41595	3.00526	0.251274	0.533312	11.8824	12.3842	9.88973	11.4772	3775.36	5345.71	948.648	2850.93
1418442_at	Xpo1	exportin 1, CRM1 homolog (yeast)	1.41583	0.90301	1.24447	0.793714	9.76665	10.2683	10.0822	9.93499	871.071	1233.29	1084.02	978.88
1418507_s_at	Socs2	suppressor of cytokine signaling 2	1.41533	0.953884	16.5028	11.1224	8.76888	9.27001	12.8135	12.7454	436.209	617.379	7198.69	6866.71
1422103_a_at	Stat5b	signal transducer and activator of transcription 5B	1.41521	0.861687	1.35521	0.825158	9.75682	10.2578	10.1953	9.98058	865.161	1224.38	1172.48	1010.31
1426698_a_at	Hnrnpm	heterogeneous nuclear ribonucleoprotein M	1.41496	0.95547	1.18125	0.797655	10.0782	10.579	10.3186	10.2528	1081.07	1529.67	1277.02	1220.15
1437521_s_at	Ammecr1l	AMME chromosomal region gene 1-like	1.41427	0.908122	1.61689	1.03823	10.4752	10.9753	11.1684	11.0294	1423.5	2013.21	2301.64	2090.17
1427138_at	Ccdc88c	coiled-coil domain containing 88C	1.41407	0.977493	0.599846	0.41465	7.80496	8.30482	7.06763	7.03479	223.629	316.228	134.143	131.124
1428982_at	Atad2b	ATPase family, AAA domain containing 2B	1.4137	0.821469	1.6535	0.960809	9.36941	9.86889	10.0949	9.81121	661.413	935.043	1093.65	898.398
1434853_x_at	Mkrn1	makorin, ring finger protein, 1	1.41316	0.91496	2.45064	1.58668	9.50701	10.0059	10.8002	10.6719	727.602	1028.22	1783.09	1631.45
1436242_a_at	Cklf	chemokine-like factor	1.41292	1.01812	1.16386	0.838656	9.0131	9.51177	9.23201	9.25793	516.67	730.011	601.33	612.228
1416382_at	Ctsc	cathepsin C	1.4128	1.30626	1.12748	1.04246	10.8846	11.3831	11.0577	11.4431	1890.52	2670.93	2131.53	2784.34
1448503_at	Mcl1	myeloid cell leukemia sequence 1	1.41261	1.15655	0.677757	0.554902	11.8723	12.3707	11.3112	11.521	3749.13	5296.04	2541	2938.78
1421141_a_at	Foxp1	forkhead box P1	1.4126	0.970907	0.862118	0.592551	8.82986	9.32821	8.61582	8.57322	455.044	642.794	392.301	380.888
1433887_at	Dnajc3	DnaJ (Hsp40) homolog, subfamily C, member 3	1.41196	1.19449	1.22271	1.03439	10.2034	10.7011	10.4935	10.7499	1179.03	1664.75	1441.62	1722
1455826_a_at	Bace1	beta-site APP cleaving enzyme 1	1.41187	0.975744	1.39861	0.966578	8.43283	8.93044	8.91683	8.8814	345.569	487.901	483.317	471.594
1438776_x_at	Gm14586 /// Rps17	predicted gene 14586 /// ribosomal protein S17	1.41183	1.07939	1.42332	1.08817	12.8601	13.3577	13.3694	13.4796	7435.03	10497	10582.4	11422.5
1420088_at	Nfkbia	nuclear factor of kappa light polypeptide gene enhancer in B cells inhibitor, alpha	1.41138	1.50255	0.420799	0.447983	12.6769	13.174	11.4281	12.0155	6548.41	9242.27	2755.56	4140.38
1415829_at	Lbr	lamin B receptor	1.41098	0.760162	1.01642	0.547595	10.2088	10.7055	10.2323	9.83668	1183.46	1669.84	1202.9	914.398
1450876_at	Cfh	complement component factor h	1.41091	1.08875	0.230141	0.177593	8.36259	8.85921	6.24318	6.36586	329.148	464.396	75.7503	82.4735
1418831_at	Pkp3	plakophilin 3	1.41089	1.09419	2.71065	2.1022	8.09545	8.59205	9.53408	9.66395	273.509	385.892	741.388	811.222
1448485_at	Ggt1	gamma-glutamyltransferase 1	1.41082	1.23385	1.31726	1.15203	7.77562	8.27215	8.17317	8.47633	219.127	309.148	288.648	356.148
1452720_a_at	Fip1l1	FIP1 like 1 (S. cerevisiae)	1.41073	0.893132	1.14706	0.7262	8.71928	9.21573	8.91722	8.75417	421.469	594.581	483.45	431.785
1434011_a_at	Ints5	integrator complex subunit 5	1.41069	0.903597	1.47728	0.946247	10.047	10.5434	10.6099	10.4637	1057.9	1492.37	1562.81	1412.15
1424922_a_at	Brd4	bromodomain containing 4	1.41049	0.816943	1.02814	0.595489	10.328	10.8242	10.368	10.0763	1285.4	1813.04	1321.57	1079.65
1452627_at	Senp6	SUMO/sentrin specific peptidase 6	1.41048	0.978846	1.13097	0.784871	9.64398	10.1402	9.82154	9.79069	800.07	1128.48	904.853	885.712
1452154_at	Iars	isoleucine-tRNA synthetase	1.41041	0.967694	1.80269	1.23685	8.58842	9.08454	9.43858	9.3912	384.923	542.898	693.898	671.48
1427056_at	Adamts15	a disintegrin-like and metallopeptidase (reprolysin type) with thrombospondin type 1 motif, 15	1.41022	1.12903	0.423805	0.339299	8.19425	8.69017	6.95572	7.1308	292.898	413.05	124.131	140.148
1450878_at	Sri	sorcin	1.41013	1.24964	0.805683	0.713991	10.5886	11.0844	10.2769	10.5984	1539.85	2171.39	1240.63	1550.35
1421066_at	Jak2	Janus kinase 2	1.40971	1.22632	0.654979	0.569772	9.36518	9.86058	8.7547	9.04903	659.477	929.671	431.944	529.701
1429710_at	Styx	serine/threonine/tyrosine interaction protein	1.40955	0.869068	0.837829	0.51657	8.86592	9.36115	8.61065	8.40819	466.562	657.64	390.899	339.717
1460240_a_at	Hnrnpc	heterogeneous nuclear ribonucleoprotein C	1.40931	1.05764	1.34356	1.0083	11.6912	12.1861	12.1172	12.1981	3306.65	4660.09	4442.68	4698.77
1418021_at	C4a /// C4b	complement component 4A (Rodgers blood group) /// complement component 4B (Chido blood group)	1.40926	1.27721	0.371789	0.336952	11.7375	12.2324	10.31	10.663	3414.52	4811.95	1269.48	1621.39
1450051_at	Atrx	alpha thalassemia/mental retardation syndrome X-linked homolog (human)	1.4091	0.934096	1.19127	0.789697	10.0659	10.5606	10.3183	10.22	1071.82	1510.3	1276.83	1192.68
1452708_a_at	Luc7l	Luc7 homolog (S. cerevisiae)-like	1.40902	1.01193	1.30249	0.935426	8.04599	8.54068	8.42726	8.44437	264.292	372.392	344.237	348.345
1436838_x_at	Cotl1	coactosin-like 1 (Dictyostelium)	1.40887	1.09178	1.28956	0.999322	11.2462	11.7408	11.6131	11.7398	2429.13	3422.33	3132.5	3420.01
1424873_at	Rnf2	ring finger protein 2	1.40878	1.12177	0.790542	0.629487	9.22423	9.71868	8.88514	9.05093	598.094	842.584	472.818	530.396
1453864_at	Rdh14	retinol dehydrogenase 14 (all-trans and 9-cis)	1.40864	0.987517	1.05256	0.73789	7.90218	8.39648	7.97608	7.95796	239.218	336.971	251.791	248.648
1418066_at	Cfl2	cofilin 2, muscle	1.4084	1.1947	0.376533	0.319401	9.3166	9.81066	7.90745	8.1641	637.64	898.053	240.093	286.839
1426373_at	Ski	ski sarcoma viral oncogene homolog (avian)	1.40821	0.945518	1.51439	1.01681	9.65297	10.1468	10.2517	10.1709	805.067	1133.71	1219.18	1152.76
1423089_at	Tmod3	tropomodulin 3	1.40797	1.05236	1.15357	0.862211	8.67715	9.17077	8.88325	8.95688	409.339	576.337	472.2	496.924
1460450_at	Ammecr1l	AMME chromosomal region gene 1-like	1.40779	0.945635	1.5281	1.02645	9.2634	9.75684	9.87515	9.7945	614.557	865.169	939.107	888.052
1454613_at	Dpysl3	dihydropyrimidinase-like 3	1.40777	0.859491	0.289727	0.176888	9.58148	10.0749	7.79424	7.5758	766.148	1078.56	221.973	190.784
1421223_a_at	Anxa4	annexin A4	1.40748	1.08037	1.28935	0.989699	10.4161	10.9092	10.7827	10.8942	1366.3	1923.04	1761.63	1903.23
1423331_a_at	Pvrl3	poliovirus receptor-related 3	1.40733	0.754961	1.70892	0.91675	7.69798	8.19094	8.47106	8.06554	207.645	292.225	354.849	267.897
1420369_a_at	Csn2	casein beta	1.40732	8.13571	0.21416	1.23806	13.5646	14.0575	11.3413	14.3656	12115.4	17050.3	2594.65	21109.3
1417392_a_at	Slc7a7	solute carrier family 7 (cationic amino acid transporter, y+ system), member 7	1.40717	1.39155	1.80714	1.78708	7.61027	8.10307	8.46398	8.94067	195.398	274.958	353.111	491.373
1450743_s_at	Syncrip	synaptotagmin binding, cytoplasmic RNA interacting protein	1.40711	0.91186	1.13997	0.738748	8.98127	9.47401	9.17028	9.03716	505.398	711.148	576.14	525.359
1426926_at	Plcg2	phospholipase C, gamma 2	1.40693	1.39517	1.45252	1.44038	8.75708	9.24963	9.29563	9.77608	432.657	608.717	628.442	876.786
1427159_at	Pcf11	cleavage and polyadenylation factor subunit homolog (S. cerevisiae)	1.40691	1.06435	0.982789	0.743495	9.038	9.53053	9.01296	9.10293	525.666	739.564	516.619	549.862
1423795_at	Sfpq	splicing factor proline/glutamine rich (polypyrimidine tract binding protein associated)	1.40647	0.830289	1.46737	0.866242	10.4499	10.9419	11.0031	10.7348	1398.7	1967.22	2052.41	1704.09
1415943_at	Sdc1	syndecan 1	1.40633	1.20345	1.29621	1.10921	8.76287	9.25481	9.13717	9.40434	434.398	610.906	563.071	677.625
1418445_at	Slc16a2	solute carrier family 16 (monocarboxylic acid transporters), member 2	1.406	1.13348	4.25656	3.43153	6.99885	7.49044	9.08853	9.26929	127.898	179.824	544.404	617.071
1422721_at	Tnk1	tyrosine kinase, non-receptor, 1	1.40596	0.819356	4.49278	2.61827	7.24087	7.73243	9.40848	9.12104	151.258	212.664	679.57	556.81
1415985_at	Sf3b3	splicing factor 3b, subunit 3	1.40568	0.886839	1.54648	0.975663	10.0414	10.5326	10.6704	10.4971	1053.79	1481.29	1629.65	1445.24
1423649_at	Tmem68	transmembrane protein 68	1.40562	0.773169	1.81799	1	8.38146	8.87266	9.24381	8.87266	333.48	468.745	606.265	468.745
1426869_at	Boc	biregional cell adhesion molecule-related/down-regulated by oncogenes (Cdon) binding protein	1.40554	1.02711	3.41697	2.49697	8.13143	8.62256	9.90415	9.94274	280.418	394.139	958.179	984.156
1449278_at	Eif2ak3	eukaryotic translation initiation factor 2 alpha kinase 3	1.40554	0.796859	2.14636	1.21686	8.6389	9.13003	9.74079	9.41319	398.629	560.29	855.599	681.792
1426567_a_at	Pqlc1	PQ loop repeat containing 1	1.40548	0.949917	5.4741	3.69977	8.38591	8.87697	10.8385	10.7644	334.511	470.148	1831.15	1739.44
1423326_at	Entpd1	ectonucleoside triphosphate diphosphohydrolase 1	1.40547	2.05899	0.713817	1.04573	8.01008	8.50113	7.5237	8.56564	257.795	362.322	184.018	378.892
1433883_at	Tpm4	tropomyosin 4	1.4054	1.34804	1.26796	1.21621	11.1229	11.6138	11.4654	11.8962	2230.05	3134.11	2827.63	3811.75
1416340_a_at	Man2b1	mannosidase 2, alpha B1	1.40531	1.09333	0.935603	0.727897	10.4363	10.9272	10.3402	10.469	1385.57	1947.17	1296.35	1417.34
1452784_at	Itgav	integrin alpha V	1.40499	0.995661	1.72771	1.22436	10.5928	11.0833	11.3816	11.3753	1544.32	2169.76	2668.13	2656.55
1460213_at	Golga4	golgi autoantigen, golgin subfamily a, 4	1.40496	0.964629	1.03083	0.707756	8.62117	9.11169	8.66497	8.61302	393.758	553.214	405.898	391.541
1417930_at	Nab2	Ngfi-A binding protein 2	1.40494	0.968428	2.11009	1.45449	7.93561	8.42612	9.01292	8.96663	244.826	343.965	516.605	500.295
1415872_at	Hnrnph1	heterogeneous nuclear ribonucleoprotein H1	1.40424	1.06107	1.01278	0.765281	12.1558	12.6456	12.1741	12.2597	4563.13	6407.72	4621.46	4903.71
1422045_a_at	Ptpn12	protein tyrosine phosphatase, non-receptor type 12	1.4038	1.12858	1.10964	0.892097	9.94676	10.4361	10.0969	10.2714	986.899	1385.41	1095.11	1235.92
1418744_s_at	Tesc	tescalcin	1.40357	0.529601	27.2149	10.2689	7.60943	8.09853	12.3758	11.4587	195.285	274.095	5314.64	2814.64
1427176_s_at	Syne4	spectrin repeat containing, nuclear envelope family member 4	1.40356	0.861136	4.44639	2.72803	8.65375	9.14283	10.8064	10.5907	402.751	565.285	1790.79	1542.11
1421385_a_at	Myo7a	myosin VIIA	1.40339	1.96747	1.3978	1.95962	6.78561	7.27453	7.26876	8.2451	110.324	154.829	154.211	303.405
1427405_s_at	Rab11fip5	RAB11 family interacting protein 5 (class I)	1.40333	1.53209	0.927796	1.01292	7.93617	8.42503	7.82805	8.44356	244.921	343.706	227.236	348.148
1426359_at	Zbed6 /// Zc3h11a	zinc finger, BED domain containing 6 /// zinc finger CCCH type containing 11A	1.40323	0.937719	1.19374	0.797725	10.5197	11.0084	10.7752	10.6824	1468.06	2060.03	1752.48	1643.33
1448400_a_at	Smarcd2	SWI/SNF related, matrix associated, actin dependent regulator of chromatin, subfamily d, member 2	1.40312	0.787013	1.50175	0.842333	11.1067	11.5953	11.6933	11.3478	2205.15	3094.09	3311.58	2606.25
1415691_at	Dlg1	discs, large homolog 1 (Drosophila)	1.40304	1.05138	1.41922	1.0635	9.75584	10.2444	10.2609	10.3332	864.569	1213.03	1227.02	1290.06
1455242_at	Foxp1	forkhead box P1	1.40285	1.04906	0.728794	0.544995	9.76701	10.2554	9.3106	9.37969	871.292	1222.29	634.993	666.143
1452919_a_at	Pgp	phosphoglycolate phosphatase	1.40279	0.596766	7.58986	3.22882	10.0548	10.5431	12.9789	12.2341	1063.65	1492.08	8072.98	4817.68
1428563_at	Ddx10	DEAD (Asp-Glu-Ala-Asp) box polypeptide 10	1.40248	0.86759	1.38649	0.8577	8.49044	8.97842	8.96188	8.75696	359.648	504.398	498.648	432.622
1428674_at	Prpf38b	PRP38 pre-mRNA processing factor 38 (yeast) domain containing B	1.40203	0.998163	0.983375	0.700104	10.0667	10.5542	10.0425	10.0399	1072.47	1503.63	1054.64	1052.7
1416108_a_at	Tmed3	transmembrane emp24 domain containing 3	1.40161	0.865901	3.32901	2.05663	10.9062	11.3933	12.6413	12.4336	1919.15	2689.9	6388.87	5532.13
1419350_at	Hook2	hook homolog 2 (Drosophila)	1.40148	1.11694	2.58482	2.06004	7.39722	7.88417	8.76728	8.92683	168.571	236.249	435.727	486.682
1427008_at	Rnf43	ring finger protein 43	1.40146	0.719516	5.98186	3.07112	6.12367	6.6106	8.70427	8.22937	69.7283	97.7212	417.105	300.114
1448871_at	Mapk13	mitogen-activated protein kinase 13	1.40143	1.31795	2.10251	1.97727	7.93085	8.41774	9.00296	9.40125	244.018	341.974	513.051	676.176
1418564_s_at	Serbp1	serpine1 mRNA binding protein 1	1.40134	0.931662	1.28924	0.857129	11.3902	11.877	11.7567	11.6546	2684.05	3761.27	3460.37	3223.9
1435250_at	Ints8	integrator complex subunit 8	1.40115	0.942394	1.48153	0.996453	8.44078	8.92739	9.00787	8.92227	347.478	486.87	514.799	485.143
1460733_at	Unc119b	unc-119 homolog B (C. elegans)	1.40107	0.928244	2.07582	1.37528	8.55877	9.04531	9.61246	9.50503	377.092	528.334	782.776	726.608
1415851_a_at	Gm15210 /// Impdh2	predicted gene 15210 /// inosine 5'-phosphate dehydrogenase 2	1.40107	0.901518	1.27011	0.817253	10.5515	11.038	10.8965	10.7469	1500.78	2102.71	1906.17	1718.44
1428872_at	Msl1	male-specific lethal 1 homolog (Drosophila)	1.40092	0.787762	1.1823	0.664827	9.45857	9.94494	9.70016	9.356	703.578	985.659	831.84	655.292
1460317_s_at	Gna13	guanine nucleotide binding protein, alpha 13	1.40072	1.02012	1.11139	0.809412	8.10182	8.58799	8.25419	8.28293	274.721	384.806	305.323	311.467
1436699_x_at	Rpl18	ribosomal protein L18	1.40023	0.961856	1.41714	0.973466	12.3737	12.8593	12.8767	12.8206	5307	7431.04	7520.74	7233.87
1424323_at	Noc2l	nucleolar complex associated 2 homolog (S. cerevisiae)	1.40023	0.847931	1.20977	0.732595	8.21169	8.69735	8.48642	8.24844	296.459	415.111	358.647	304.108
1448803_at	Golga4	golgi autoantigen, golgin subfamily a, 4	1.39952	0.869406	1.05311	0.65421	8.65415	9.13908	8.72881	8.52691	402.864	563.817	424.26	368.855
1428132_at	Cdc42se1	CDC42 small effector 1	1.39951	1.13505	2.23565	1.81318	8.55268	9.03761	9.71338	9.89613	375.504	525.521	839.494	952.867
1419281_a_at	Zpr1	ZPR1 zinc finger	1.39932	0.989043	1.32753	0.938302	8.96421	9.44894	9.37296	9.35706	499.454	698.898	663.042	655.777
1448635_at	Smc2	structural maintenance of chromosomes 2	1.39887	0.60532	3.89374	1.6849	7.70308	8.18735	9.66424	8.94001	208.382	291.499	811.385	491.148
1455611_at	Pias1	protein inhibitor of activated STAT 1	1.39883	0.928011	1.28513	0.852578	7.8354	8.31963	8.19732	8.08953	228.398	319.49	293.52	272.39
1426371_at	Far1	fatty acyl CoA reductase 1	1.39794	1.22303	1.09177	0.955173	9.53709	10.0204	9.66376	9.95423	742.933	1038.58	811.115	992.021
1423259_at	Id4	inhibitor of DNA binding 4	1.39782	0.925669	0.0756819	0.0501184	9.27069	9.75387	5.54679	5.43536	617.671	863.392	46.7465	43.2718
1434279_at	AK134344	Mus musculus 8 days embryo whole body cDNA, RIKEN full-length enriched library, clone:5730463B09 product:unclassifiable, full insert sequence.	1.39759	0.829707	4.73631	2.8118	8.34265	8.8256	10.5864	10.3171	324.63	453.7	1537.55	1275.71
1455582_at	C1qtnf1	C1q and tumor necrosis factor related protein 1	1.39743	1.70776	0.419437	0.512583	9.35498	9.83776	8.10151	8.87362	654.834	915.084	274.661	469.057
1427260_a_at	Tpm3	tropomyosin 3, gamma	1.39736	1.10125	1.01937	0.803356	11.6189	12.1017	11.6466	11.7858	3145.23	4395.02	3206.15	3530.77
1426755_at	Ckap4	cytoskeleton-associated protein 4	1.39731	0.774561	1.69657	0.940442	8.58259	9.06525	9.34521	8.97666	383.37	535.689	650.413	503.784
1434856_at	Ankrd44	ankyrin repeat domain 44	1.39711	1.47541	0.159977	0.168942	10.0221	10.5045	7.37799	7.93911	1039.78	1452.69	166.34	245.42
1419120_at	Lyl1	lymphoblastomic leukemia 1	1.39687	1.21246	0.379156	0.329101	8.58653	9.06873	7.18739	7.46533	384.418	536.983	145.754	176.721
1417976_at	Ada	adenosine deaminase	1.39627	0.428554	7.03374	2.15884	6.59378	7.07536	9.40807	8.18562	96.5885	134.864	679.378	291.15
1426485_at	Ubxn4	UBX domain protein 4	1.39623	1.00225	1.24603	0.894432	10.6509	11.1324	10.9682	10.9714	1607.78	2244.83	2003.35	2007.85
1425746_at	Cutal	cutA divalent cation tolerance homolog-like	1.39587	0.770557	7.00743	3.86828	5.55808	6.03925	8.36697	7.99094	47.1139	65.765	330.148	254.398
1418031_at	Myo9b	myosin IXb	1.39575	1.05162	1.28532	0.96842	9.25939	9.74043	9.62152	9.69414	612.85	855.387	787.709	828.374
1450149_a_at	Ppp1cc	protein phosphatase 1, catalytic subunit, gamma isoform	1.3951	1.03061	1.63743	1.20963	12.0817	12.5621	12.7932	12.8367	4334.77	6047.45	7097.9	7315.19
1424390_at	Nupl1	nucleoporin like 1	1.39499	0.970183	1.25433	0.872355	8.77399	9.25424	9.1009	9.05723	437.757	610.666	549.09	532.718
1437520_a_at	Nup85	nucleoporin 85	1.3949	0.842303	1.89789	1.14603	7.93936	8.41953	8.86376	8.61617	245.463	342.398	465.863	392.398
1436680_s_at	Ddb2	damage specific DNA binding protein 2	1.39441	0.833637	1.38902	0.830418	7.85863	8.33828	8.3327	8.07019	232.104	323.648	322.398	268.763
1434229_a_at	Polb	polymerase (DNA directed), beta	1.39416	0.866337	1.40378	0.872316	9.08054	9.55994	9.56986	9.36286	541.397	754.795	760.003	658.419
1460190_at	Ap1m2	adaptor protein complex AP-1, mu 2 subunit	1.39416	1.02148	3.76163	2.75611	8.79596	9.27535	10.7073	10.738	444.475	619.667	1671.95	1707.87
1434529_x_at	Chfr	checkpoint with forkhead and ring finger domains	1.39409	0.811225	1.35038	0.78579	8.62658	9.10591	9.05995	8.75812	395.239	550.999	533.723	432.97
1452321_at	Brwd1	bromodomain and WD repeat domain containing 1	1.39398	0.901907	1.46355	0.946923	8.45962	8.93882	9.00909	8.86014	352.045	490.742	515.236	464.695
1448666_s_at	Tob2	transducer of ERBB2, 2	1.39371	1.24781	1.04316	0.93396	9.2984	9.77733	9.35936	9.67876	629.648	877.545	656.825	819.592
1433487_at	Clcn3	chloride channel 3	1.39336	0.906753	2.94691	1.91775	7.70067	8.17924	9.25987	9.11865	208.033	289.865	613.053	555.888
1418341_at	Rab4a	RAB4A, member RAS oncogene family	1.39331	0.846901	4.23363	2.57334	7.60162	8.08014	9.68352	9.44378	194.23	270.623	822.299	696.405
1426810_at	Kdm3a	lysine (K)-specific demethylase 3A	1.39322	0.969493	1.86496	1.29775	9.36392	9.84235	10.2631	10.2184	658.904	918.001	1228.83	1191.34
1426754_x_at	Ckap4	cytoskeleton-associated protein 4	1.3932	0.764779	1.8976	1.04166	7.37365	7.85206	8.29783	7.91094	165.84	231.049	314.698	240.675
1449643_s_at	Btf3	basic transcription factor 3	1.39309	1.16417	1.02717	0.858379	11.6678	12.1461	11.7065	11.9258	3253.53	4532.45	3341.92	3890.56
1451634_at	Airn	antisense Igf2r RNA	1.39297	0.797951	2.03602	1.16631	8.766	9.24417	9.79175	9.46612	435.34	606.417	886.36	707.272
1415828_a_at	Serp1	stress-associated endoplasmic reticulum protein 1	1.39292	0.975511	2.05347	1.43812	11.0329	11.511	12.0709	12.0352	2095.2	2918.44	4302.43	4197.07
1451437_at	Zdhhc20	zinc finger, DHHC domain containing 20	1.39259	1.06817	1.27543	0.978307	8.88555	9.36332	9.23653	9.33168	472.951	658.627	603.217	644.34
1417712_at	Eif2s2	eukaryotic translation initiation factor 2, subunit 2 (beta)	1.39236	0.920847	1.28872	0.852307	11.4341	11.9116	11.8	11.6811	2766.96	3852.6	3565.84	3283.6
1434953_at	Ccdc93	coiled-coil domain containing 93	1.39226	0.837527	1.15962	0.697582	8.84339	9.32082	9.05704	8.80125	459.331	639.508	532.65	446.109
1449303_at	Sesn3	sestrin 3	1.39219	1.19834	1.20336	1.0358	9.50462	9.98197	9.77168	10.0327	726.398	1011.29	874.118	1047.49
1424750_at	Zbtb1	zinc finger and BTB domain containing 1	1.39195	1.04832	1.43011	1.07706	8.17284	8.64995	8.68897	8.75705	288.582	401.692	412.705	432.648
1426249_at	Adrbk1	adrenergic receptor kinase, beta 1	1.39163	1.12088	0.905358	0.729219	9.4509	9.92767	9.30746	9.4721	699.848	973.93	633.613	710.208
1423304_a_at	Rnf111	ring finger 111	1.39152	1.1393	1.22369	1.00188	8.86729	9.34395	9.15852	9.34667	467.003	649.846	571.466	651.07
1416091_at	Map4	microtubule-associated protein 4	1.39109	1.15077	0.379337	0.313803	9.11678	9.593	7.71833	7.92093	555.169	772.292	210.596	242.348
1424071_s_at	Ice1	interactor of little elongation complex ELL subunit 1	1.39109	1.00786	0.916795	0.664227	8.90001	9.37622	8.77468	8.78597	477.715	664.543	437.967	441.408
1426762_s_at	Kdm1a	lysine (K)-specific demethylase 1A	1.39103	0.753657	1.98398	1.07492	9.73102	10.2072	10.7194	10.3114	849.825	1182.13	1686.04	1270.69
1455105_at	Ptpn12	protein tyrosine phosphatase, non-receptor type 12	1.39055	1.19778	1.10313	0.950208	9.37831	9.85396	9.51991	9.78028	665.505	925.418	734.142	879.34
1437341_x_at	Cnp	2',3'-cyclic nucleotide 3' phosphodiesterase	1.39031	1.11083	1.13496	0.906811	10.772	11.2474	10.9547	11.1063	1748.65	2431.16	1984.65	2204.6
1451461_a_at	Aldoc	aldolase C, fructose-bisphosphate	1.39029	1.19822	10.6725	9.19809	10.7162	11.1916	14.1321	14.3929	1682.31	2338.9	17954.5	21513.4
1434551_at	Hnrnpul2	heterogeneous nuclear ribonucleoprotein U-like 2	1.39	0.951547	1.05777	0.724115	9.90207	10.3772	9.9831	9.91145	956.799	1329.95	1012.08	963.037
1439257_x_at	Rpn1	ribophorin I	1.38927	0.944337	1.93818	1.31745	11.4844	11.9587	12.4391	12.3565	2865.19	3980.52	5553.25	5244.14
1426307_at	Cyb5r4	cytochrome b5 reductase 4	1.38918	0.891201	2.06231	1.32304	9.46182	9.93605	10.5061	10.3399	705.165	979.6	1454.27	1296.05
1449848_at	Gna14	guanine nucleotide binding protein, alpha 14	1.38914	1.67916	1.92103	2.3221	7.27253	7.74672	8.21441	8.96215	154.614	214.78	297.019	498.742
1424029_at	Tspyl4	TSPY-like 4	1.389	0.891729	1.99716	1.28216	8.08229	8.55634	9.08024	8.91491	271.026	376.456	541.282	482.677
1449138_at	Sf3b1	splicing factor 3b, subunit 1	1.38871	1.00334	1.13292	0.818534	11.3768	11.8505	11.5568	11.5616	2659.16	3692.82	3012.63	3022.7
1451790_a_at	Tfpi	tissue factor pathway inhibitor	1.38849	1.12141	0.537311	0.433957	9.41344	9.88696	8.51727	8.68258	681.91	946.827	366.398	410.882
1437301_a_at	Dvl1	dishevelled, dsh homolog 1 (Drosophila)	1.3884	0.789957	1.20043	0.683009	10.8601	11.3335	11.1236	10.7835	1858.73	2580.65	2231.27	1762.61
1426726_at	Gm8801 /// Ppp1r10	protein phosphatase 1, regulatory subunit 10 pseudogene /// protein phosphatase 1, regulatory subunit 10	1.38831	0.897896	1.71111	1.10667	8.16801	8.64134	8.94295	8.78757	287.619	399.304	492.148	441.898
1434333_a_at	Prkd2	protein kinase D2	1.3881	0.931745	0.494935	0.332218	8.17566	8.64878	7.16097	7.05898	289.147	401.366	143.109	133.341
1434821_at	Brd1	bromodomain containing 1	1.38808	1.1493	1.01745	0.842423	8.82726	9.30035	8.85221	9.05297	454.223	630.5	462.148	531.148
1452622_a_at	Tradd	TNFRSF1A-associated via death domain	1.388	0.93601	1.6758	1.13009	7.73337	8.20638	8.47822	8.38282	212.803	295.37	356.614	333.794
1417389_at	Gpc1	glypican 1	1.38794	0.677188	0.971032	0.473775	8.96543	9.43838	8.92302	8.36065	499.878	693.8	485.398	328.705
1435023_at	Itsn2	intersectin 2	1.38792	1.15721	0.66576	0.555093	8.91695	9.38987	8.33002	8.54067	483.359	670.862	321.801	372.391
1418738_at	Scn1b	sodium channel, voltage-gated, type I, beta	1.38781	1.29082	0.470438	0.437562	9.02319	9.496	7.93527	8.30355	520.296	722.07	244.767	315.95
1448551_a_at	Trim2	tripartite motif-containing 2	1.38777	0.854172	2.86772	1.76508	8.03687	8.50964	9.55677	9.32937	262.627	364.465	753.14	643.311
1436344_at	C2cd2	C2 calcium-dependent domain containing 2	1.38773	1.06144	1.00464	0.76842	8.22154	8.69427	8.22821	8.31424	298.49	414.225	299.874	318.299
1416689_at	Tuft1	tuftelin 1	1.38767	1.03868	2.88231	2.15742	7.41496	7.88762	8.94218	8.99693	170.657	236.816	491.886	510.912
1426207_at	Ikbkb	inhibitor of kappaB kinase beta	1.38749	0.982716	1.02582	0.72656	10.0027	10.4752	10.0395	10.0143	1025.93	1423.46	1052.42	1034.23
1426670_at	Agrn	agrin	1.38744	0.992113	1.49163	1.06661	9.62343	10.0959	10.2003	10.1889	788.753	1094.35	1176.52	1167.24
1452869_at	Prpf38b	PRP38 pre-mRNA processing factor 38 (yeast) domain containing B	1.38673	1.09369	0.742799	0.585835	9.51756	9.98924	9.0886	9.21781	732.942	1016.39	544.429	595.438
1449036_at	Rnf128	ring finger protein 128	1.38671	1.28795	2.99122	2.77819	7.54183	8.01349	9.12256	9.48763	186.344	258.405	557.398	717.898
1436316_at	Klf13	Kruppel-like factor 13	1.3865	1.56838	0.479918	0.542871	9.91739	10.3888	8.85826	9.50753	967.015	1340.77	464.088	727.866
1423941_at	Camk2g	calcium/calmodulin-dependent protein kinase II gamma	1.3861	0.976246	0.577545	0.406772	9.24449	9.71552	8.4525	8.41781	606.553	840.743	350.312	341.991
1451332_at	Zfp521	zinc finger protein 521	1.38591	1.30656	0.737664	0.695429	8.1664	8.63723	7.72743	8.11321	287.296	398.167	211.928	276.897
1451210_at	Ppap2c	phosphatidic acid phosphatase type 2C	1.38528	1.1041	5.53553	4.41195	9.57524	10.0454	12.044	12.1868	762.841	1056.75	4222.74	4662.33
1416884_at	Cbx3 /// Gm5792 /// Gm6901 /// Gm6917	chromobox 3 /// predicted pseudogene 5792 /// predicted gene 6901 /// predicted gene 6917	1.38511	0.922068	1.55967	1.03827	11.3816	11.8516	12.0229	11.9058	2668.13	3695.65	4161.4	3837.09
1453281_at	Pik3cd	phosphatidylinositol 3-kinase catalytic delta polypeptide	1.385	1.45189	0.328356	0.344214	8.40748	8.87736	6.80081	7.33874	339.55	470.276	111.493	161.875
1449109_at	Socs2	suppressor of cytokine signaling 2	1.38486	0.920948	13.2995	8.84433	9.95721	10.4269	13.6905	13.5717	994.073	1376.65	13220.6	12175.5
1448232_x_at	Gm6682 /// Tuba1c	tubulin, alpha 1C pseudogene /// tubulin, alpha 1C	1.38478	0.960197	3.51944	2.44036	7.59483	8.06449	9.41018	9.35158	193.318	267.703	680.373	653.292
1429527_a_at	Plscr1	phospholipid scramblase 1	1.38474	1.81978	0.937279	1.23175	7.45212	7.92173	7.35867	8.22243	175.11	242.481	164.127	298.675
1455719_at	Tubb5	tubulin, beta 5 class I	1.38455	0.895006	1.04798	0.677435	10.731	11.2004	10.7986	10.6386	1699.62	2353.21	1781.16	1594.15
1425964_x_at	Hspb1	heat shock protein 1	1.38454	2.61766	0.320386	0.605735	11.6453	12.1147	10.0032	11.3915	3203.18	4434.92	1026.25	2686.39
1438000_x_at	Zfp622	zinc finger protein 622	1.38437	0.997346	1.38491	0.997737	10.5475	11.0167	11.0173	11.0134	1496.59	2071.84	2072.65	2067.15
1419734_at	Actb	actin, beta	1.38395	0.933486	1.36656	0.921753	12.8844	13.3531	13.3349	13.2356	7560.96	10464	10332.5	9645.23
1437148_at	Arpc2	actin related protein 2/3 complex, subunit 2	1.38382	1.16751	0.838471	0.707404	12.2285	12.6971	11.9743	12.1977	4798.79	6640.68	4023.65	4697.65
1448013_at	Usp24	ubiquitin specific peptidase 24	1.38353	0.726265	2.48299	1.30341	8.05283	8.52119	9.3649	8.90347	265.548	367.394	659.351	478.864
1434273_at	Fam174b	family with sequence similarity 174, member B	1.38339	0.931257	5.95597	4.00938	8.49687	8.96508	11.0712	10.9685	361.255	499.757	2151.62	2003.71
1416171_at	Kansl2	KAT8 regulatory NSL complex subunit 2	1.38329	0.976875	1.48148	1.04622	9.47876	9.94686	10.0458	10.012	713.494	986.97	1057.03	1032.58
1422730_at	Limd1	LIM domains containing 1	1.38327	0.698092	2.6199	1.32217	8.89023	9.35831	10.2797	9.76122	474.487	656.346	1243.11	867.803
1427283_at	Kmt2a	lysine (K)-specific methyltransferase 2A	1.38321	0.97232	1.27971	0.899562	8.91899	9.38702	9.27481	9.23431	484.044	669.535	619.434	602.288
1421858_at	Adam17	a disintegrin and metallopeptidase domain 17	1.38297	1.03354	1.24113	0.927539	9.39912	9.86689	9.71077	9.75837	675.175	933.751	837.981	866.09
1430125_s_at	Pqlc1	PQ loop repeat containing 1	1.38291	0.89463	5.35876	3.46668	8.87469	9.3424	11.2966	11.136	469.406	649.148	2515.44	2250.39
1452192_at	Naf1	nuclear assembly factor 1 homolog (S. cerevisiae)	1.38223	0.8421	1.17019	0.712921	8.5216	8.9886	8.74835	8.50041	367.5	507.969	430.046	362.142
1436809_a_at	Spin1	spindlin 1	1.38219	0.921673	1.46292	0.975505	11.9256	12.3926	12.4745	12.3568	3890.15	5376.91	5690.96	5245.2
1435315_s_at	Far1	fatty acyl CoA reductase 1	1.38212	1.28442	0.987406	0.917606	9.19308	9.65997	9.1748	9.53592	585.321	808.986	577.949	742.33
1433510_x_at	Gm4604 /// Rpl36	predicted gene 4604 /// ribosomal protein L36	1.38184	0.975964	1.36422	0.963523	12.5455	13.0121	12.9936	12.9585	5978.39	8261.16	8155.85	7959.81
1423088_at	Tmod3	tropomodulin 3	1.38179	1.3127	1.05921	1.00625	9.86559	10.3321	9.94858	10.3411	932.906	1289.08	988.148	1297.14
1423114_at	Ube2d3	ubiquitin-conjugating enzyme E2D 3	1.38121	1.18232	0.765576	0.655334	9.44569	9.91162	9.06031	9.30192	697.326	963.151	533.856	631.186
1455494_at	Col1a1	collagen, type I, alpha 1	1.38113	0.949208	0.757302	0.520469	9.8784	10.3443	9.47734	9.40214	941.227	1299.96	712.793	676.589
1451640_a_at	Rsrc2	arginine/serine-rich coiled-coil 2	1.38104	1.10675	1.07678	0.862921	9.57865	10.0444	9.68538	9.83171	764.649	1056.01	823.36	911.252
1452304_a_at	Arhgef5	Rho guanine nucleotide exchange factor (GEF) 5	1.38096	1.10545	3.05635	2.44659	8.40874	8.87441	10.0206	10.1652	339.846	469.314	1038.69	1148.22
1423170_at	Taf7	TAF7 RNA polymerase II, TATA box binding protein (TBP)-associated factor	1.38076	0.752475	1.46029	0.795817	8.22999	8.69545	8.77625	8.36596	300.243	414.564	438.443	329.917
1425516_at	Ogt	O-linked N-acetylglucosamine (GlcNAc) transferase (UDP-N-acetylglucosamine:polypeptide-N-acetylglucosaminyl transferase)	1.38075	0.925307	1.74651	1.17042	9.6888	10.1543	10.4933	10.3813	825.316	1139.55	1441.43	1333.76
1448697_s_at	Dnaaf2 /// Rpl36a /// Rpl36al	dynein, axonemal assembly factor 2 /// ribosomal protein L36A /// ribosomal protein L36A-like	1.38058	1.01919	1.61114	1.1894	12.329	12.7943	13.0171	13.0445	5145.32	7103.52	8289.85	8448.9
1417625_s_at	Ackr3	atypical chemokine receptor 3	1.38049	0.656117	0.155128	0.0737287	10.5634	11.0286	7.87497	7.26699	1513.26	2089.04	234.748	154.022
1434511_at	Phkb	phosphorylase kinase beta	1.38026	0.920399	0.762183	0.508245	10.3622	10.8272	9.97043	9.85076	1316.25	1816.77	1003.22	923.365
1417564_at	Med7	mediator complex subunit 7	1.38018	1.07035	1.44808	1.123	8.69142	9.15628	9.22556	9.32364	413.408	570.578	598.648	640.762
1455789_x_at	Hspa8	heat shock protein 8	1.38003	1.13896	1.29398	1.06794	13.2326	13.6973	13.6044	13.7922	9625.38	13283.3	12455	14185.8
1426793_a_at	Rpl14 /// Rpl14-ps1	ribosomal protein L14 /// ribosomal protein L14, pseudogene 1	1.37995	1.05508	1.12403	0.859406	12.5631	13.0277	12.7317	12.8091	6051.45	8350.71	6802.02	7176.65
1417146_at	Mri1	methylthioribose-1-phosphate isomerase homolog (S. cerevisiae)	1.37921	0.851928	1.1225	0.693365	8.24177	8.70561	8.40849	8.17729	302.705	417.492	339.788	289.475
1427705_a_at	Nfkb1	nuclear factor of kappa light polypeptide gene enhancer in B cells 1, p105	1.37896	1.36228	0.74202	0.733044	9.72314	10.1867	9.29267	9.73869	845.195	1165.49	627.151	854.357
1438168_x_at	Ddx39	DEAD (Asp-Glu-Ala-Asp) box polypeptide 39	1.37892	0.876947	1.61563	1.02748	9.25253	9.71608	9.94463	9.75519	609.945	841.067	985.444	864.183
1426614_at	Zmynd8	zinc finger, MYND-type containing 8	1.37889	0.86226	1.0379	0.649027	9.54446	10.008	9.59812	9.38432	746.737	1029.67	775.037	668.284
1434416_a_at	Capn15	calpain 15	1.37872	0.9479	0.925409	0.636239	7.82037	8.2837	7.70853	7.63134	226.03	311.631	209.17	198.272
1434109_at	Sh3bgrl2	SH3 domain binding glutamic acid-rich protein like 2	1.37863	0.771853	3.70247	2.0729	7.08942	7.55265	8.9779	8.6043	136.184	187.748	504.218	389.183
1451359_at	Lpcat1	lysophosphatidylcholine acyltransferase 1	1.37842	1.00532	1.50807	1.09987	8.68959	9.15261	9.28229	9.28994	412.883	569.127	622.656	625.967
1427887_at	Rprd1b	regulation of nuclear pre-mRNA domain containing 1B	1.37841	0.797158	1.88335	1.08918	8.69661	9.15961	9.60991	9.28285	414.898	571.898	781.398	622.898
1419252_at	Eps15	epidermal growth factor receptor pathway substrate 15	1.37833	1.11618	0.561839	0.454981	10.9058	11.3687	10.074	10.2326	1918.54	2644.38	1077.91	1203.14
1421852_at	Kcnk5	potassium channel, subfamily K, member 5	1.37813	1.45512	5.96406	6.29728	8.3633	8.82601	10.9396	11.4807	329.309	453.829	1964.02	2857.89
1427228_at	Palld	palladin, cytoskeletal associated protein	1.37807	1.35634	0.406445	0.400035	10.0451	10.5078	8.74623	9.18595	1056.52	1455.96	429.416	582.435
1433668_at	Pnrc1	proline-rich nuclear receptor coactivator 1	1.37798	0.955203	1.20364	0.834347	11.2118	11.6744	11.4792	11.4131	2371.93	3268.49	2854.94	2727.05
1451175_at	Spcs3	signal peptidase complex subunit 3 homolog (S. cerevisiae)	1.3779	0.996267	1.68885	1.22109	9.69155	10.154	10.4476	10.4422	826.888	1139.37	1396.49	1391.27
1427567_a_at	Tpm3	tropomyosin 3, gamma	1.37787	1.28479	0.779169	0.726529	9.67868	10.1411	9.31869	9.68021	819.543	1129.23	638.563	820.417
1424826_s_at	Mtss1	metastasis suppressor 1	1.37773	0.551874	4.41551	1.76871	10.0185	10.4808	12.1611	11.3035	1037.24	1429.04	4579.93	2527.55
1428081_at	Klhl21	kelch-like 21	1.37739	0.932414	1.28751	0.871573	7.83606	8.29799	8.20064	8.09968	228.501	314.734	294.197	274.314
1448219_a_at	Ywhaz	tyrosine 3-monooxygenase/tryptophan 5-monooxygenase activation protein, zeta polypeptide	1.37719	1.05186	1.43558	1.09646	12.2735	12.7352	12.7951	12.8681	4950.95	6818.38	7107.49	7476.09
1416708_a_at	Gramd1a	GRAM domain containing 1A	1.37698	0.930012	1.33304	0.900334	9.60235	10.0639	10.0171	9.91239	777.31	1070.34	1036.18	963.664
1416653_at	Stxbp3a	syntaxin binding protein 3A	1.37666	1.31999	0.7533	0.722291	9.74951	10.2107	9.34081	9.74133	860.786	1185.01	648.431	855.92
1426556_at	Zfp280d	zinc finger protein 280D	1.37657	0.895824	1.31422	0.85525	8.8034	9.26447	9.1976	9.03889	446.773	615.013	587.158	525.99
1426799_at	Rab8b	RAB8B, member RAS oncogene family	1.37634	0.945591	0.614366	0.42209	10.0983	10.5591	9.39548	9.31477	1096.21	1508.76	673.475	636.832
1460669_at	Ilf3	interleukin enhancer binding factor 3	1.37597	0.958052	1.26702	0.882196	9.55704	10.0175	9.89848	9.83665	753.277	1036.48	954.417	914.381
1449117_at	Jund	jun D proto-oncogene	1.37594	0.936874	1.17481	0.799925	11.749	12.2094	11.9814	11.8873	3441.9	4735.86	4043.59	3788.33
1424562_a_at	Slc25a4	solute carrier family 25 (mitochondrial carrier, adenine nucleotide translocator), member 4	1.37588	0.983246	0.423059	0.302332	13.1517	13.612	11.9106	11.8862	9100.13	12520.6	3849.9	3785.4
1435353_a_at	Pisd-ps1 /// Pisd-ps3	phosphatidylserine decarboxylase, pseudogene 1 /// phosphatidylserine decarboxylase, pseudogene 3	1.37585	1.15318	1.00875	0.845497	9.58584	10.0462	9.59842	9.80403	768.468	1057.29	775.196	893.939
1423740_a_at	Gm15455 /// Rbm10	predicted gene 15455 /// RNA binding motif protein 10	1.3758	0.836025	1.55113	0.942565	9.73536	10.1956	10.3687	10.1103	852.381	1172.71	1322.15	1105.35
1437456_x_at	Ythdf1	YTH domain family 1	1.37567	0.736104	1.73219	0.926871	10.1514	10.6115	10.944	10.5019	1137.27	1564.52	1969.97	1450.1
1452237_at	Agfg1	ArfGAP with FG repeats 1	1.37564	0.880348	1.48109	0.947831	8.40006	8.86017	8.96672	8.78287	337.808	464.704	500.325	440.46
1415889_a_at	Hsp90b1	heat shock protein 90, beta (Grp94), member 1	1.37524	1.14501	1.87212	1.55871	12.0297	12.4894	12.9344	13.1297	4181.22	5750.2	7827.75	8962.87
1427516_a_at	Boc	biregional cell adhesion molecule-related/down-regulated by oncogenes (Cdon) binding protein	1.37511	1.00333	2.97048	2.16735	8.61617	9.07572	10.1869	10.1917	392.398	539.592	1165.61	1169.49
1423215_at	Spcs2	signal peptidase complex subunit 2 homolog (S. cerevisiae)	1.37505	1.03976	1.9591	1.48139	10.9739	11.4333	11.9441	12.0003	2011.23	2765.54	3940.19	4096.85
1419360_a_at	Ss18	synovial sarcoma translocation, Chromosome 18	1.37503	0.906834	2.28952	1.50994	10.7049	11.1644	11.9	11.7589	1669.19	2295.19	3821.64	3465.59
1448884_at	Gtf2e2	general transcription factor II E, polypeptide 2 (beta subunit)	1.37494	0.791041	2.68427	1.54434	8.91955	9.37891	10.3441	10.0059	484.23	665.786	1299.8	1028.2
1448957_at	Rbpj	recombination signal binding protein for immunoglobulin kappa J region	1.37494	1.01581	0.979919	0.723969	8.96291	9.42227	8.93364	8.95627	499.003	686.098	488.983	496.714
1418842_at	Hcls1	hematopoietic cell specific Lyn substrate 1	1.37491	1.41705	0.394659	0.406753	8.09486	8.5542	6.75353	7.25642	273.398	375.898	107.899	152.898
1423643_at	Ddx39	DEAD (Asp-Glu-Ala-Asp) box polypeptide 39	1.37487	1.02725	1.41412	1.05658	8.96049	9.41979	9.4604	9.49919	498.169	684.918	704.473	723.672
1418305_s_at	Gar1	GAR1 ribonucleoprotein homolog (yeast)	1.37461	0.91861	1.65578	1.10651	9.28279	9.74181	10.0103	9.88783	622.871	856.204	1031.34	947.398
1426972_at	Sec24d	Sec24 related gene family, member D (S. cerevisiae)	1.37458	1.02441	1.3537	1.00885	8.77952	9.23851	9.21642	9.25122	439.439	604.044	594.867	609.389
1423948_at	Bag2	BCL2-associated athanogene 2	1.37447	0.920636	3.24994	2.17684	7.24184	7.70072	8.94225	8.82296	151.36	208.04	491.911	452.871
1415912_a_at	Gm15483 /// LOC102642137 /// Rps13 /// Rps13-ps4	predicted gene 15483 /// 40S ribosomal protein S13-like /// ribosomal protein S13 /// ribosomal protein S13, pseudogene 4	1.37429	1.0897	1.2153	0.963633	12.9905	13.4492	13.2718	13.3958	8138.43	11184.6	9890.64	10777.8
1417715_a_at	Got2	glutamate oxaloacetate transaminase 2, mitochondrial	1.37421	0.893134	2.33893	1.52013	10.4405	10.8991	11.6664	11.5033	1389.68	1909.71	3250.36	2903.01
1423106_at	Ube2b	ubiquitin-conjugating enzyme E2B	1.37417	1.11306	0.577844	0.468049	10.823	11.2816	10.0318	10.1863	1811.54	2489.37	1046.79	1165.15
1450851_at	Wdr1	WD repeat domain 1	1.37407	1.22323	1.08667	0.967383	11.482	11.9404	11.6019	11.8926	2860.3	3930.26	3108.21	3802.06
1460707_at	Ptp4a2	protein tyrosine phosphatase 4a2	1.37394	0.927218	0.713039	0.481201	11.3462	11.8045	10.8582	10.7492	2603.4	3576.92	1856.32	1721.22
1460694_s_at	Svil	supervillin	1.37389	1.10775	0.938609	0.756791	9.99088	10.4491	9.89948	10.0471	1017.55	1398	955.08	1057.99
1417027_at	Trim2	tripartite motif-containing 2	1.3737	0.827029	3.10585	1.86986	8.77342	9.23149	10.4084	10.1344	437.585	601.112	1359.07	1123.99
1423050_s_at	Hnrnpu	heterogeneous nuclear ribonucleoprotein U	1.37338	0.911556	1.64551	1.09218	10.9867	11.4444	11.7053	11.5717	2029.24	2786.9	3339.13	3043.8
1438321_x_at	Fam63a	family with sequence similarity 63, member A	1.37265	0.967065	1.71248	1.20648	9.39071	9.84768	10.1668	10.1185	671.252	921.398	1149.51	1111.65
1418340_at	Fcer1g	Fc receptor, IgE, high affinity I, gamma polypeptide	1.37264	1.18889	0.775521	0.671702	9.42132	9.87828	9.05456	9.30417	685.648	941.148	531.734	632.171
1429491_s_at	Rif1	Rap1 interacting factor 1 homolog (yeast)	1.37248	0.685165	1.78807	0.892636	8.359	8.81579	9.19741	8.65193	328.33	450.627	587.079	402.246
1417953_at	Fam3c	family with sequence similarity 3, member C	1.37233	1.51467	2.60809	2.8786	10.7647	11.2213	12.1476	12.7467	1739.74	2387.5	4537.4	6872.65
1451077_at	Rpl5 /// Rpl5-ps2	ribosomal protein L5 /// ribisomal protein L5, pseudogene 2	1.37218	1.00093	2.6217	1.91239	8.39502	8.85149	9.78552	9.78687	336.63	461.917	882.542	883.365
1416845_at	Tmem132a	transmembrane protein 132A	1.37202	0.725102	3.52568	1.8633	8.59536	9.05166	10.4133	9.94952	386.778	530.667	1363.66	988.79
1434610_at	Plec	plectin	1.37118	1.33427	0.685436	0.666985	8.25566	8.71107	7.71075	8.1268	305.633	419.078	209.492	279.519
1426976_at	Usp47	ubiquitin specific peptidase 47	1.37116	0.91246	1.21399	0.80787	9.88006	10.3355	10.1598	10.0277	942.313	1292.06	1143.96	1043.82
1453314_x_at	Mis18a	MIS18 kinetochore protein homolog A (S. pombe)	1.37086	0.870839	1.58639	1.00775	8.37423	8.82932	9.03998	8.84046	331.814	454.872	526.386	458.398
1426854_a_at	Set	SET nuclear oncogene	1.37083	0.81181	1.70958	1.01242	11.827	12.282	12.6006	12.2998	3633.03	4980.25	6210.96	5042.12
1427310_at	Bptf	bromodomain PHD finger transcription factor	1.37077	0.988104	0.911657	0.657159	10.7358	11.1907	10.6023	10.5851	1705.25	2337.5	1554.6	1536.11
1426727_s_at	Gm8801 /// Ppp1r10	protein phosphatase 1, regulatory subunit 10 pseudogene /// protein phosphatase 1, regulatory subunit 10	1.3707	0.863287	1.67512	1.05502	8.30084	8.75575	9.04511	8.83302	315.357	432.26	528.261	456.041
1422631_at	Ahr	aryl-hydrocarbon receptor	1.3702	1.19105	0.938467	0.815762	8.98379	9.43818	8.89216	9.1444	506.278	693.704	475.125	565.898
1437738_at	Atp2c1	ATPase, Ca++-sequestering	1.36911	1.02427	1.91888	1.43557	9.75736	10.2106	10.6976	10.7322	865.482	1184.94	1660.75	1701.07
1450914_at	Ppp1r14b	protein phosphatase 1, regulatory (inhibitor) subunit 14B	1.3687	1.06987	1.341	1.04822	10.6641	11.1169	11.0874	11.1849	1622.63	2220.9	2175.95	2327.99
1426879_at	Trmt1l	tRNA methyltransferase 1 like	1.36864	0.925599	1.11995	0.757409	8.61438	9.06713	8.77781	8.66627	391.911	536.385	438.92	406.263
1422636_at	Dmtf1	cyclin D binding myb-like transcription factor 1	1.3686	1.00264	1.04667	0.76679	9.19914	9.65184	9.26494	9.26874	587.785	804.44	615.214	616.836
1449292_at	Rb1cc1	RB1-inducible coiled-coil 1	1.36858	1.11131	1.05751	0.858711	8.88992	9.3426	8.97058	9.12284	474.386	649.237	501.666	557.506
1415920_at	Cstf2t	cleavage stimulation factor, 3' pre-RNA subunit 2, tau	1.36854	0.867775	1.69688	1.07597	9.97921	10.4318	10.7421	10.5375	1009.35	1381.33	1712.74	1486.28
1456014_s_at	Fermt3	fermitin family homolog 3 (Drosophila)	1.36852	1.14028	0.308889	0.257374	9.99048	10.4431	8.29564	8.48503	1017.26	1392.15	314.222	358.302
1416121_at	Lox	lysyl oxidase	1.3684	0.776702	0.812747	0.461315	9.37688	9.82936	9.07775	8.71319	664.846	909.773	540.351	419.692
1436308_at	Zfp292	zinc finger protein 292	1.36836	0.794113	1.33671	0.775745	8.80673	9.25917	9.22541	8.89283	447.806	612.759	598.585	475.344
1451860_a_at	Trim30a	tripartite motif-containing 30A	1.36825	1.09284	0.767932	0.613358	8.61617	9.0685	8.23522	8.36331	392.398	536.898	301.335	329.311
1416605_at	Nhp2	NHP2 ribonucleoprotein	1.36825	1.13117	1.57862	1.30509	9.2462	9.69853	9.90487	10.0827	607.272	830.898	958.653	1084.4
1428997_at	Phf23	PHD finger protein 23	1.36798	1.30585	0.766317	0.731513	9.29807	9.75012	8.91408	9.29907	629.501	861.148	482.398	629.941
1424318_at	Lgalsl	lectin, galactoside binding-like	1.36766	1.13062	1.39299	1.15156	9.74299	10.1947	10.2212	10.3983	856.906	1171.95	1193.66	1349.58
1416001_a_at	Cotl1	coactosin-like 1 (Dictyostelium)	1.36765	1.22599	1.35915	1.21837	9.93463	10.3863	10.3773	10.6713	978.636	1338.43	1330.12	1630.7
1425270_at	Kif1b	kinesin family member 1B	1.36741	0.654026	0.532835	0.254853	9.00579	9.45723	8.09755	7.48497	514.059	702.928	273.909	179.143
1428066_at	Ccdc120	coiled-coil domain containing 120	1.36719	0.774717	4.14165	2.34687	6.339	6.79021	8.38921	8.02095	80.9523	110.677	335.276	259.744
1436170_a_at	Csn1s2a	casein alpha s2-like A	1.36718	8.44446	0.236808	1.46265	13.5584	14.0096	11.4802	14.5582	12064	16493.7	2856.85	24124.5
1427169_at	Pard3b	par-3 family cell polarity regulator beta	1.36704	1.11665	0.483765	0.395158	7.93408	8.38513	6.88646	7.04564	244.566	334.331	118.313	132.114
1455141_at	Tnrc6a	trinucleotide repeat containing 6a	1.36693	1.0016	1.37943	1.01076	9.82956	10.2805	10.2936	10.2959	909.895	1243.76	1255.14	1257.15
1450385_at	Kpna3	karyopherin (importin) alpha 3	1.36661	0.920986	0.965904	0.650944	8.38591	8.83651	8.33587	8.21712	334.512	457.146	323.107	297.577
1424431_at	Csgalnact2	chondroitin sulfate N-acetylgalactosaminyltransferase 2	1.36643	1.0563	0.940645	0.727151	9.16172	9.61213	9.07344	9.15246	572.733	782.601	538.738	569.069
1437726_x_at	C1qb	complement component 1, q subcomponent, beta polypeptide	1.36638	1.48773	0.774443	0.84322	10.0661	10.5165	9.69736	10.2705	1072.03	1464.8	830.223	1235.15
1439399_a_at	Snhg1	small nucleolar RNA host gene 1	1.36606	1.06869	1.26551	0.990034	10.3045	10.7545	10.6442	10.74	1264.59	1727.5	1600.35	1710.28
1421142_s_at	Foxp1	forkhead box P1	1.36603	1.03289	0.882191	0.667046	8.71998	9.16996	8.53914	8.58582	421.671	576.016	371.995	384.229
1448564_at	Cib1	calcium and integrin binding 1 (calmyrin)	1.36594	1.50195	0.661103	0.726933	9.98463	10.4345	9.38758	9.97442	1013.15	1383.9	669.795	1006
1455001_x_at	Rpl13a	ribosomal protein L13A	1.36592	0.902529	2.16513	1.43061	11.1995	11.6494	12.3139	12.166	2351.7	3212.23	5091.74	4595.44
1436616_at	Inpp4a	inositol polyphosphate-4-phosphatase, type I	1.36581	0.882017	1.13459	0.732704	8.23377	8.68352	8.41594	8.23482	301.031	411.15	341.548	301.251
1417083_at	Sec61b	Sec61 beta subunit	1.3657	0.966791	1.79469	1.27048	11.6231	12.0727	12.4668	12.4181	3154.26	4307.78	5660.93	5472.94
1418312_at	Zfp276	zinc finger protein (C2H2 type) 276	1.36559	1.10694	1.87008	1.51588	8.00057	8.45009	8.90368	9.05025	256.102	349.729	478.932	530.148
1423829_at	Fam49b	family with sequence similarity 49, member B	1.36539	1.09774	0.808558	0.650063	10.382	10.8313	10.0754	10.2099	1334.4	1821.97	1078.94	1184.4
1420363_at	Bik	BCL2-interacting killer	1.3652	1.00484	2.26252	1.6653	7.32054	7.76965	8.49847	8.50544	159.846	218.222	361.656	363.405
1456626_a_at	Sarnp	SAP domain containing ribonucleoprotein	1.36519	0.931099	1.62483	1.10818	9.06162	9.51073	9.76191	9.65892	534.343	729.481	868.219	808.398
1418530_at	Nup160	nucleoporin 160	1.36515	0.77336	2.34025	1.32575	8.09926	8.54833	9.32593	8.95514	274.234	374.372	641.776	496.324
1434854_a_at	Rps10	ribosomal protein S10	1.36502	1.00615	1.32135	0.97396	12.8742	13.3231	13.2762	13.2851	7508.03	10248.6	9920.72	9981.72
1426290_at	Dimt1	DIM1 dimethyladenosine transferase 1-like (S. cerevisiae)	1.36486	0.969147	1.15534	0.820375	7.84668	8.29543	8.055	8.00979	230.19	314.177	265.948	257.743
1420610_at	Prkacb	protein kinase, cAMP dependent, catalytic, beta	1.36456	0.97779	0.686843	0.492165	7.91344	8.36187	7.37149	7.33909	241.092	328.984	165.592	161.914
1448740_at	Rangrf	RAN guanine nucleotide release factor	1.36453	0.915949	2.10262	1.41139	8.20012	8.64853	9.27231	9.14565	294.091	401.297	618.361	566.387
1448383_at	Mmp14	matrix metallopeptidase 14 (membrane-inserted)	1.36453	1.46819	0.476156	0.512328	10.2386	10.687	9.16814	9.72218	1208.2	1648.62	575.29	844.633
1452587_at	Actr2	ARP2 actin-related protein 2	1.36427	1.36905	0.816847	0.819714	11.7871	12.2353	11.4953	11.9485	3534.15	4821.51	2886.86	3952.26
1419646_a_at	Mbp	myelin basic protein	1.36419	0.845457	0.178062	0.110354	9.11817	9.56622	6.62862	6.38643	555.705	758.085	98.9497	83.6577
1453849_s_at	Hnrnpab	heterogeneous nuclear ribonucleoprotein A/B	1.36414	1.04835	1.5731	1.20894	11.075	11.523	11.7286	11.7968	2157.32	2942.89	3393.69	3557.79
1452230_at	Dnajc10	DnaJ (Hsp40) homolog, subfamily C, member 10	1.36411	0.80175	1.83049	1.07587	9.01383	9.46178	9.88605	9.56728	516.93	705.148	946.235	758.644
1451407_at	Igsf5	immunoglobulin superfamily, member 5	1.3636	1.06861	5.60673	4.39384	6.75665	7.20407	9.24381	9.33955	108.132	147.449	606.268	647.866
1419485_at	Foxc1	forkhead box C1	1.36332	0.869988	6.98645	4.45832	6.95563	7.40275	9.76019	9.55925	124.123	169.22	867.179	754.435
1448647_at	Man2a1	mannosidase 2, alpha 1	1.3629	1.24214	1.94488	1.77255	9.58976	10.0364	10.5494	10.8623	770.557	1050.19	1498.64	1861.51
1452176_at	Nup153	nucleoporin 153	1.36288	1.15398	0.923283	0.781762	9.83472	10.2814	9.71957	9.92619	913.16	1244.53	843.105	972.927
1423054_at	Wdr1	WD repeat domain 1	1.36286	1.40534	0.95827	0.988138	10.4019	10.8485	10.3404	10.8313	1352.94	1843.87	1296.48	1822
1455725_a_at	Gm10257 /// Gm12657 /// Gm6749 /// H3f3a /// H3f3b /// H3f3c	predicted gene 10257 /// predicted gene 12657 /// predicted pseudogene 6749 /// H3 histone, family 3A /// H3 histone, family 3B /// H3 histone, family 3C	1.36267	0.9605	1.51578	1.06843	12.3395	12.7859	12.9396	12.8814	5182.77	7062.4	7855.96	7545.65
1424144_at	Cdt1	chromatin licensing and DNA replication factor 1	1.36266	0.808747	1.37091	0.813646	7.79616	8.24259	8.2513	7.94506	222.269	302.876	304.711	246.434
1422497_at	Slc30a5	solute carrier family 30 (zinc transporter), member 5	1.36257	0.997072	1.55572	1.13841	9.60991	10.0562	10.2475	10.2433	781.398	1064.71	1215.64	1212.08
1450014_at	Cldn1	claudin 1	1.36252	0.775729	4.7277	2.69164	6.35116	6.79744	8.59229	8.22592	81.6373	111.233	385.957	299.398
1438009_at	Hist1h2ab /// Hist1h2ac /// Hist1h2ad /// Hist1h2ae /// Hist1h2ag /// Hist1h2ah /// Hist1h2ai /// Hist1h2an /// Hist1h2ao /// Hist1h2ap	histone cluster 1, H2ab /// histone cluster 1, H2ac /// histone cluster 1, H2ad /// histone cluster 1, H2ae /// histone cluster 1, H2ag /// histone cluster 1, H2ah /// histone cluster 1, H2ai /// histone cluster 1, H2an /// histone cluster 1, H2ao /// histone cluster 1, H2ap	1.36249	0.60451	5.62838	2.49721	10.9583	11.4046	13.4511	12.7249	1989.72	2710.97	11198.9	6769.85
1439426_x_at	Lyz1	lysozyme 1	1.36231	1.21977	0.45603	0.408316	12.9041	13.3502	11.7713	12.058	7665.4	10442.6	3495.65	4263.9
1419163_s_at	Dnajc3	DnaJ (Hsp40) homolog, subfamily C, member 3	1.3621	1.12595	1.30608	1.07965	9.15276	9.59859	9.53801	9.70916	569.187	775.29	743.406	837.041
1436986_at	Sntb2	syntrophin, basic 2	1.36169	0.561648	5.59077	2.30599	6.92062	7.36602	9.40367	8.57141	121.148	164.966	677.309	380.409
1436899_at	Zufsp	zinc finger with UFM1-specific peptidase domain	1.36142	1.01651	1.06548	0.795542	8.717	9.16212	8.80851	8.83213	420.804	572.892	448.357	455.76
1423531_a_at	Gm10052 /// Gm5643 /// Gm5803 /// Hnrnpa1	heterogeneous nuclear ribonucleoprotein A1 pseudogene /// heterogeneous nuclear ribonucleoprotein A1 pseudogene /// predicted gene 5803 /// heterogeneous nuclear ribonucleoprotein A1	1.3614	1.08396	1.44589	1.15123	10.0337	10.4788	10.5657	10.682	1048.23	1427.05	1515.62	1642.87
1417042_at	Slc37a4	solute carrier family 37 (glucose-6-phosphate transporter), member 4	1.36084	0.907295	0.898194	0.598843	8.82932	9.27381	8.67442	8.53406	454.873	619.008	408.564	370.688
1417124_at	Dstn	destrin	1.36082	0.997849	1.58255	1.16044	12.2232	12.6677	12.8855	12.8824	4781.43	6506.66	7566.87	7550.6
1450350_a_at	Jdp2	Jun dimerization protein 2	1.36077	1.39689	0.456803	0.46893	8.73068	9.1751	7.60033	8.08254	424.812	578.07	194.056	271.074
1434901_at	Zbtb2	zinc finger and BTB domain containing 2	1.36067	1.11743	0.889108	0.730168	8.18769	8.632	8.01812	8.1783	291.568	396.727	259.235	289.678
1437180_at	Snrnp48	small nuclear ribonucleoprotein 48 (U11/U12)	1.36056	0.872236	1.05503	0.676364	8.83248	9.27668	8.90976	8.71255	455.871	620.24	480.957	419.508
1427469_at	Helz	helicase with zinc finger domain	1.36054	0.778912	1.37705	0.788366	8.86293	9.30711	9.32451	8.96405	465.595	633.459	641.148	499.398
1422712_a_at	Ube2i	ubiquitin-conjugating enzyme E2I	1.3599	1.08642	1.24756	0.996663	10.3288	10.7723	10.6479	10.7675	1286.11	1748.99	1604.5	1743.15
1417674_s_at	Golga4	golgi autoantigen, golgin subfamily a, 4	1.35979	0.993985	1.03062	0.753367	9.70526	10.1486	9.74877	9.74007	834.784	1135.13	860.344	855.169
1420171_s_at	Myh9	myosin, heavy polypeptide 9, non-muscle	1.35977	1.43493	0.736524	0.777233	12.3144	12.7578	11.8732	12.3942	5093.4	6925.85	3751.41	5383
1427539_a_at	Zwint	ZW10 interactor	1.35955	1.01885	2.29673	1.72118	7.61549	8.05862	8.81507	8.84201	196.106	266.616	450.402	458.892
1437690_x_at	Csnk1d	casein kinase 1, delta	1.35954	0.939174	1.21475	0.839153	10.5933	11.0365	10.874	10.7835	1544.95	2100.41	1876.72	1762.57
1424250_a_at	Arhgef3	Rho guanine nucleotide exchange factor (GEF) 3	1.35938	1.68543	0.726216	0.900401	8.53066	8.97361	8.06913	8.82224	369.814	502.718	268.565	452.648
1423112_at	Ube2d3	ubiquitin-conjugating enzyme E2D 3	1.35929	1.08125	0.900147	0.716026	8.26926	8.71211	8.11749	8.2302	308.528	419.379	277.721	300.286
1438507_x_at	Rpl14 /// Rpl14-ps1	ribosomal protein L14 /// ribosomal protein L14, pseudogene 1	1.35916	1.02075	1.30543	0.980402	12.5074	12.9501	12.8919	12.9216	5822.46	7913.63	7600.81	7758.54
1420371_at	Sntb2	syntrophin, basic 2	1.35915	0.531026	4.5112	1.76254	7.89362	8.33633	10.0671	9.15399	237.803	323.211	1072.78	569.673
1424650_at	Pdia5	protein disulfide isomerase associated 5	1.35893	1.01395	0.949739	0.708638	7.85836	8.30083	7.78396	7.80395	232.061	315.354	220.398	223.472
1428787_at	Nckap1l	NCK associated protein 1 like	1.35878	1.65913	0.430797	0.526022	8.36068	8.80299	7.14576	7.87619	328.712	446.648	141.608	234.947
1426399_at	Vwa1	von Willebrand factor A domain containing 1	1.35866	1.27216	0.682055	0.63863	7.94	8.38218	7.38796	7.73523	245.571	333.648	167.493	213.077
1456615_a_at	Bptf	bromodomain PHD finger transcription factor	1.35841	0.87774	1.00045	0.646443	10.3342	10.7761	10.3348	10.1467	1290.92	1753.6	1291.5	1133.6
1449324_at	Ero1l	ERO1-like (S. cerevisiae)	1.35839	0.448591	3.86965	1.2779	8.6839	9.12579	10.6361	9.47957	411.257	558.648	1591.42	713.898
1421148_a_at	Tial1	Tia1 cytotoxic granule-associated RNA binding protein-like 1	1.35817	0.717887	2.37495	1.25533	8.32447	8.76613	9.57237	9.0942	320.564	435.381	761.325	546.545
1460642_at	Traf4	TNF receptor associated factor 4	1.3581	0.694116	4.28215	2.18858	8.32578	8.76736	10.4241	9.89736	320.855	435.752	1373.95	953.68
1453317_a_at	Khdrbs3	KH domain containing, RNA binding, signal transduction associated 3	1.3578	1.21619	2.67896	2.39956	8.39117	8.83245	9.81285	10.0952	335.734	455.861	899.419	1093.86
1425972_a_at	Zfx	zinc finger protein X-linked	1.35773	1.12687	0.987957	0.819973	8.69468	9.13587	8.6772	8.84952	414.341	562.563	409.352	461.287
1428163_at	Sar1b	SAR1 gene homolog B (S. cerevisiae)	1.35743	1.08714	0.59024	0.472713	11.2859	11.7268	10.5253	10.6458	2496.87	3389.32	1473.75	1602.17
1434250_at	Pak2	p21 protein (Cdc42/Rac)-activated kinase 2	1.35724	1.16116	0.966665	0.827011	8.17376	8.61444	8.12485	8.34042	288.767	391.927	279.141	324.128
1452061_s_at	Strbp	spermatid perinuclear RNA binding protein	1.35625	0.697035	4.229	2.17347	8.63592	9.07554	10.7162	10.1955	397.805	539.523	1682.32	1172.64
1450890_a_at	Abi1	abl-interactor 1	1.35613	0.785201	1.35903	0.786878	9.91891	10.3584	10.3615	10.0126	968.033	1312.78	1315.58	1033
1424596_s_at	Lmcd1	LIM and cysteine-rich domains 1	1.35609	0.927188	0.870892	0.59545	8.68527	9.12471	8.48583	8.37677	411.648	558.229	358.501	332.398
1438244_at	Nfib	nuclear factor I/B	1.356	0.700221	4.14888	2.14243	8.9542	9.39356	11.0069	10.4928	496.001	672.577	2057.85	1440.95
1448117_at	Kitl	kit ligand	1.35599	1.08552	0.599076	0.479583	10.169	10.6084	9.42986	9.54824	1151.3	1561.15	689.715	748.699
1421034_a_at	Il4ra	interleukin 4 receptor, alpha	1.35592	1.32191	0.630856	0.615034	8.67363	9.1129	8.00902	8.41164	408.342	553.678	257.605	340.531
1436050_x_at	Hes6	hairy and enhancer of split 6	1.35591	1.0392	1.56935	1.20279	8.19145	8.63072	8.84162	8.8971	292.33	396.374	458.768	476.753
1418151_at	Mtmr4	myotubularin related protein 4	1.35571	0.848871	1.2883	0.806659	8.25595	8.69501	8.62142	8.38504	305.696	414.436	393.828	334.309
1451450_at	Fam210b	family with sequence similarity 210, member B	1.35564	0.919083	4.25481	2.88463	8.18668	8.62566	10.2758	10.154	291.365	394.986	1239.7	1139.39
1452769_at	Rnf145	ring finger protein 145	1.35539	1.19126	1.54277	1.35594	10.6777	11.1164	11.3033	11.5557	1638.02	2220.15	2527.08	3010.4
1428092_at	Cdc5l	cell division cycle 5-like (S. pombe)	1.35512	1.03564	1.18573	0.906186	9.18367	9.62209	9.42944	9.47997	581.514	788.02	689.518	714.093
1435086_s_at	Klhdc2	kelch domain containing 2	1.35502	0.722539	3.43365	1.83093	9.47198	9.91029	11.2517	10.7829	710.148	962.266	2438.4	1761.84
1452123_s_at	Frmd4b	FERM domain containing 4B	1.35475	0.451345	1.09785	0.365756	9.13362	9.57164	9.26829	8.1206	561.684	760.942	616.644	278.319
1448791_at	Snx5	sorting nexin 5	1.35474	0.988817	0.828453	0.604681	10.6708	11.1088	10.3993	10.383	1630.13	2208.41	1350.49	1335.38
1450971_at	Gadd45b	growth arrest and DNA-damage-inducible 45 beta	1.35472	2.37591	0.29831	0.523178	9.01094	9.44894	7.26583	8.51431	515.898	698.898	153.898	365.648
1416791_a_at	Nxf1	nuclear RNA export factor 1	1.35455	0.993868	0.913942	0.670583	10.4252	10.863	10.2954	10.2865	1375.01	1862.52	1256.68	1248.97
1456438_x_at	Rpn1	ribophorin I	1.35435	0.957064	1.95937	1.38461	11.3745	11.8121	12.3449	12.2816	2654.99	3595.78	5202.11	4978.75
1449403_at	Pde9a	phosphodiesterase 9A	1.35412	1.00479	7.12168	5.28445	7.51234	7.94969	10.3446	10.3514	182.574	247.227	1300.23	1306.46
1426680_at	Sepn1	selenoprotein N, 1	1.35409	1.05113	1.29345	1.00405	7.87435	8.31168	8.24558	8.31752	234.648	317.735	303.505	319.023
1438853_x_at	Ddx54	DEAD (Asp-Glu-Ala-Asp) box polypeptide 54	1.35378	1.18051	0.950994	0.829279	9.52841	9.9654	9.45592	9.69533	738.478	999.735	702.289	829.059
1433532_a_at	Mbp	myelin basic protein	1.35371	0.852049	0.0860066	0.0541342	10.4114	10.8483	6.87195	6.64096	1361.86	1843.56	117.129	99.7995
1417410_s_at	Prkci	protein kinase C, iota	1.35347	1.33452	1.11373	1.09814	10.0794	10.5161	10.2348	10.6511	1081.96	1464.4	1205	1608.11
1456042_s_at	Cramp1l	Crm, cramped-like (Drosophila)	1.35346	0.980021	1.17353	0.849735	9.07875	9.5154	9.3096	9.28048	540.723	731.848	634.555	621.877
1416168_at	Serpinf1	serine (or cysteine) peptidase inhibitor, clade F, member 1	1.35345	1.16361	0.167971	0.144411	11.4171	11.8537	8.84338	9.06199	2734.57	3701.1	459.329	534.479
1422927_at	Yipf7	Yip1 domain family, member 7	1.35334	1.12226	0.547437	0.453961	8.31561	8.75213	7.44637	7.61278	318.602	431.176	174.414	195.737
1425255_s_at	Hnrnpll	heterogeneous nuclear ribonucleoprotein L-like	1.35328	0.910396	1.52426	1.02542	9.7293	10.1658	10.3374	10.202	848.812	1148.68	1293.81	1177.88
1435018_at	Cacfd1	calcium channel flower domain containing 1	1.35301	0.665874	2.28554	1.12481	8.85798	9.29415	10.0505	9.46384	464.001	627.797	1060.49	706.154
1417619_at	Gadd45gip1	growth arrest and DNA-damage-inducible, gamma interacting protein 1	1.35269	0.684609	1.38552	0.701227	8.11321	8.54904	8.58364	8.03699	276.898	374.556	383.648	262.649
1437082_at	Akap9	A kinase (PRKA) anchor protein (yotiao) 9	1.3526	0.887179	1.10685	0.725989	8.78471	9.22045	8.93118	8.75847	441.024	596.531	488.148	433.075
1425481_at	Cnot6l	CCR4-NOT transcription complex, subunit 6-like	1.35259	1.02749	1.34138	1.01897	8.14696	8.58269	8.57067	8.6098	283.451	383.395	380.215	390.667
1434899_s_at	Tnrc6a	trinucleotide repeat containing 6a	1.3524	0.996001	1.4589	1.07443	9.41947	9.85499	9.96435	9.95857	684.767	926.08	999.005	995.01
1454785_at	Dusp11	dual specificity phosphatase 11 (RNA/RNP complex 1-interacting)	1.35206	0.888091	1.29022	0.847468	9.7987	10.2339	10.1663	9.99509	890.642	1204.2	1149.12	1020.52
1434653_at	Ptk2b	PTK2 protein tyrosine kinase 2 beta	1.35206	0.971066	1.23869	0.889644	8.91915	9.35431	9.22797	9.18561	484.097	654.528	599.648	582.297
1419543_a_at	Tra2b	transformer 2 beta homolog (Drosophila)	1.35206	1.09938	1.1133	0.905241	10.5808	11.016	10.7357	10.8724	1531.61	2070.83	1705.15	1874.6
1420760_s_at	Ndrg1	N-myc downstream regulated gene 1	1.35196	1.50321	0.561083	0.623858	10.6956	11.1306	9.86186	10.4499	1658.39	2242.08	930.497	1398.74
1418526_at	Srsf10	serine/arginine-rich splicing factor 10	1.35192	0.846772	1.13656	0.711882	8.75534	9.19035	8.94001	8.70006	432.135	584.212	491.148	415.89
1426949_s_at	Tpr	translocated promoter region, nuclear basket protein	1.35191	0.977616	1.01093	0.731043	10.1856	10.6206	10.2013	10.1686	1164.6	1574.43	1177.33	1150.98
1428314_at	Pcnp	PEST proteolytic signal containing nuclear protein	1.35183	0.983206	1.18026	0.858425	10.7804	11.2153	11.0195	10.9951	1758.87	2377.69	2075.93	2041.07
1416995_at	Pacsin3	protein kinase C and casein kinase substrate in neurons 3	1.35174	0.852598	1.21072	0.763649	8.65565	9.09047	8.93151	8.70145	403.282	545.134	488.261	416.291
1426900_at	Jmjd1c	jumonji domain containing 1C	1.3516	0.986001	1.10867	0.808779	10.1947	10.6294	10.3435	10.3232	1171.96	1584.02	1299.31	1281.12
1455822_x_at	Surf4	surfeit gene 4	1.3513	1.05529	2.32642	1.8168	9.06911	9.50346	10.2872	10.3649	537.125	725.818	1249.58	1318.67
1434898_at	Tnrc6a	trinucleotide repeat containing 6a	1.35075	0.925056	1.59958	1.09546	8.66026	9.09402	9.33795	9.22556	404.573	546.479	647.148	598.648
1431299_a_at	Ppp1r18	protein phosphatase 1, regulatory subunit 18	1.35	1.19575	0.396038	0.350787	9.18274	9.61571	7.84646	8.10437	581.141	784.543	230.154	275.207
1428789_at	Ralgps2	Ral GEF with PH domain and SH3 binding motif 2	1.34984	2.2405	0.240789	0.399668	8.47636	8.90915	6.4222	7.58602	356.155	480.753	85.7582	192.141
1433502_s_at	Tsr1	TSR1 20S rRNA accumulation	1.34976	0.908281	1.28708	0.866106	8.51905	8.95175	8.88316	8.74437	366.852	495.161	472.169	428.862
1436714_at	Lpp	LIM domain containing preferred translocation partner in lipoma	1.34938	0.961736	1.43434	1.02229	10.7535	11.1858	11.2739	11.2176	1726.37	2329.54	2476.21	2381.46
1421664_a_at	Styx	serine/threonine/tyrosine interaction protein	1.34898	0.800186	1.1479	0.68091	8.81699	9.24886	9.01599	8.69439	451.003	608.392	517.706	414.26
1427894_at	Vasn	vasorin	1.34888	1.09959	1.17391	0.956955	8.69661	9.12837	8.92794	9.0649	414.898	559.648	487.053	535.558
1453576_at	Nipbl	Nipped-B homolog (Drosophila)	1.34879	0.946941	0.908175	0.637602	8.98282	9.41448	8.84386	8.76521	505.939	682.403	459.482	435.102
1418527_a_at	Srsf10	serine/arginine-rich splicing factor 10	1.34858	0.845537	1.04015	0.652158	9.6594	10.0908	9.71619	9.47413	808.667	1090.55	841.135	711.211
1433606_at	Dcp1a	DCP1 decapping enzyme homolog A (S. cerevisiae)	1.34834	0.868307	1.33719	0.861129	8.12532	8.5565	8.54453	8.34081	279.233	376.5	373.387	324.215
1448929_at	F13a1	coagulation factor XIII, A1 subunit	1.34833	0.590399	0.469795	0.205711	10.8636	11.2948	9.77372	9.01349	1863.27	2512.3	875.355	516.808
1416365_at	Hsp90ab1	heat shock protein 90 alpha (cytosolic), class B member 1	1.34802	0.996187	1.22047	0.901932	13.3337	13.7646	13.6212	13.6157	10324.1	13917	12600.3	12552.2
1434438_at	Samhd1	SAM domain and HD domain, 1	1.34793	0.802015	1.05496	0.6277	9.8684	10.2991	9.94559	9.62729	934.728	1259.94	986.099	790.867
1420998_at	Etv5	ets variant 5	1.34756	0.941197	9.70316	6.77713	6.40661	6.83696	9.68506	9.59763	84.8361	114.322	823.178	774.773
1456174_x_at	Ndrg1	N-myc downstream regulated gene 1	1.34723	1.49617	0.510031	0.566417	10.5392	10.9692	9.56786	10.1491	1488.05	2004.75	758.952	1135.52
1425617_at	Dhx9	DEAH (Asp-Glu-Ala-His) box polypeptide 9	1.34722	0.697423	1.41437	0.732183	8.60644	9.03643	9.1066	8.58671	389.76	525.093	551.264	384.465
1423712_a_at	Qars	glutaminyl-tRNA synthetase	1.34718	0.814164	2.33049	1.40842	10.4392	10.8691	11.6598	11.3632	1388.38	1870.4	3235.61	2634.31
1421448_at	Ralgapa1	Ral GTPase activating protein, alpha subunit 1	1.34705	0.857111	1.43285	0.911702	7.87578	8.30559	8.39467	8.17222	234.881	316.396	336.548	288.459
1417852_x_at	Clca1	chloride channel calcium activated 1	1.34677	8.28235	0.280344	1.72405	8.60858	9.03808	6.77385	9.82389	390.337	525.696	109.429	906.326
1416118_at	Trim59	tripartite motif-containing 59	1.34673	0.707713	2.93225	1.54091	7.83805	8.26751	9.39006	8.8913	228.817	308.155	670.949	474.839
1420855_at	Eln	elastin	1.34648	0.618928	1.1105	0.510456	8.42614	8.85533	8.57735	7.88519	343.969	463.148	381.978	236.417
1416918_at	Dlg3	discs, large homolog 3 (Drosophila)	1.34641	0.944511	2.08399	1.46192	7.74675	8.17587	8.8061	8.72374	214.785	289.189	447.61	422.772
1422527_at	H2-DMa	histocompatibility 2, class II, locus DMa	1.34629	1.26606	0.361092	0.339574	9.40978	9.83876	7.94021	8.28056	680.181	915.72	245.608	310.955
1433645_at	Slc44a1	solute carrier family 44, member 1	1.34612	0.988432	1.22832	0.901933	10.4109	10.8397	10.7076	10.6908	1361.41	1832.62	1672.24	1652.9
1423714_at	Asf1b	anti-silencing function 1B histone chaperone	1.34585	0.862647	2.42665	1.5554	7.62296	8.05148	8.90192	8.68877	197.124	265.3	478.351	412.648
1426679_at	Gm10193 /// Zfp706	predicted gene 10193 /// zinc finger protein 706	1.34584	1.11923	0.975532	0.811273	10.5842	11.0127	10.5485	10.711	1535.21	2066.15	1497.65	1676.21
1423066_at	Dnmt3a	DNA methyltransferase 3A	1.34559	0.736799	1.60897	0.881021	8.88285	9.31109	9.56899	9.12833	472.068	635.208	759.544	559.632
1451296_x_at	Pabpc4	poly(A) binding protein, cytoplasmic 4	1.34532	0.97048	0.739678	0.533586	10.3892	10.8171	9.95415	9.91092	1341.08	1804.17	991.966	962.683
1438928_x_at	Ninj1	ninjurin 1	1.34498	0.893288	1.33388	0.885917	11.0894	11.5169	11.505	11.3422	2178.85	2930.51	2906.33	2596.19
1436392_s_at	Tfap2c	transcription factor AP-2, gamma	1.34496	0.983411	6.8328	4.99603	9.05403	9.48159	11.8265	11.8024	531.539	714.898	3631.9	3571.65
1415852_at	Gm15210 /// Impdh2	predicted gene 15210 /// inosine 5'-phosphate dehydrogenase 2	1.3447	1.02939	1.05991	0.811378	11.0014	11.4287	11.0853	11.1271	2049.95	2756.57	2172.77	2236.62
1425161_a_at	Trabd	TraB domain containing	1.34464	1.04915	1.89045	1.47501	8.35982	8.78704	9.27855	9.34777	328.517	441.735	621.045	651.566
1439432_x_at	Morf4l2	mortality factor 4 like 2	1.34448	0.972827	1.73064	1.25224	11.5576	11.9847	12.3489	12.3092	3014.29	4052.65	5216.65	5074.9
1420196_s_at	Tbc1d14	TBC1 domain family, member 14	1.34403	0.915459	1.17971	0.803536	9.97985	10.4064	10.2183	10.0908	1009.8	1357.2	1191.27	1090.56
1450950_at	Smc3	structural maintenance of chromosomes 3	1.34396	0.873886	1.50914	0.981285	9.21951	9.64601	9.81324	9.61875	596.142	801.194	899.66	786.2
1435177_a_at	Anapc5	anaphase-promoting complex subunit 5	1.34393	0.942185	1.02326	0.717375	11.4967	11.9232	11.5299	11.444	2889.71	3883.58	2956.94	2785.98
1449878_a_at	Slc12a6	solute carrier family 12, member 6	1.34379	0.7834	1.23015	0.717152	8.98587	9.41217	9.2847	8.93252	507.009	681.312	623.698	488.605
1460389_at	Cdk8	cyclin-dependent kinase 8	1.3436	0.918983	1.49881	1.02514	9.37036	9.79646	9.95418	9.83229	661.85	889.262	991.986	911.618
1416654_at	Slc31a2	solute carrier family 31, member 2	1.34342	0.60239	4.62536	2.07402	8.43659	8.8625	10.6462	9.91493	346.472	465.456	1602.56	965.365
1438943_x_at	Rpn1	ribophorin I	1.34337	0.961462	1.91139	1.368	11.273	11.6989	12.2076	12.1509	2474.65	3324.37	4730.02	4547.73
1453920_a_at	Mospd2	motile sperm domain containing 2	1.34333	0.787837	2.58025	1.51327	7.75754	8.18336	9.12505	8.78102	216.398	290.694	558.361	439.898
1421043_s_at	Arhgef2	rho/rac guanine nucleotide exchange factor (GEF) 2	1.34312	0.862957	1.11239	0.714712	8.54156	8.96715	8.69522	8.48258	372.619	500.472	414.497	357.693
1431507_a_at	Synj2bp	synaptojanin 2 binding protein	1.3431	0.920248	1.26655	0.867802	9.11467	9.54023	9.45557	9.33567	554.355	744.552	702.12	646.124
1421907_at	Med1	mediator complex subunit 1	1.34277	0.653116	1.83606	0.893048	9.37646	9.80167	10.2531	9.63848	664.655	892.479	1220.35	797.026
1454794_at	Spast	spastin	1.34274	1.19456	1.11513	0.99207	8.55324	8.97842	8.71045	8.96693	375.648	504.398	418.898	500.398
1424394_at	Selm	selenoprotein M	1.34264	1.89143	0.522148	0.735569	8.96807	9.39314	8.0306	8.95007	500.792	672.384	261.488	494.585
1419354_at	Klf7	Kruppel-like factor 7 (ubiquitous)	1.34259	1.58259	0.436763	0.514839	9.84057	10.2656	8.6455	9.30778	916.87	1230.98	400.455	633.755
1432543_a_at	Klf13	Kruppel-like factor 13	1.34236	1.60091	0.314227	0.37475	9.57064	9.99542	7.90052	8.57942	760.415	1020.75	238.943	382.527
1436427_at	Prpf4b	PRP4 pre-mRNA processing factor 4 homolog B (yeast)	1.34235	1.04486	0.907799	0.706612	9.04029	9.46505	8.90074	8.96405	526.501	706.749	477.957	499.398
1425354_a_at	Aggf1	angiogenic factor with G patch and FHA domains 1	1.34193	1.02009	1.11758	0.849543	9.60191	10.0262	9.76229	9.79098	777.076	1042.78	868.443	885.888
1435476_a_at	Fcgr2b	Fc receptor, IgG, low affinity IIb	1.34186	1.21601	0.74869	0.678475	9.65662	10.0808	9.23906	9.52122	807.109	1083.02	604.275	734.805
1416743_at	Uap1	UDP-N-acetylglucosamine pyrophosphorylase 1	1.34174	0.979494	0.912599	0.666215	9.96267	10.3868	9.83072	9.80083	997.842	1338.84	910.629	891.956
1419484_a_at	Gbas	glioblastoma amplified sequence	1.34169	0.841715	1.09506	0.686989	9.89894	10.323	10.0299	9.78135	954.721	1280.94	1045.48	879.994
1460399_at	Ccdc117	coiled-coil domain containing 117	1.34164	1.29602	1.02023	0.985536	8.18665	8.61065	8.21554	8.58963	291.358	390.898	297.252	385.244
1426904_s_at	Dnajc10	DnaJ (Hsp40) homolog, subfamily C, member 10	1.34145	0.830227	1.89459	1.17257	9.2634	9.68718	10.1853	9.91686	614.554	824.391	1164.33	966.658
1428848_a_at	Macf1	microtubule-actin crosslinking factor 1	1.34128	1.06767	0.651246	0.518396	9.53959	9.96321	8.92087	9.01534	744.224	998.216	484.673	517.472
1426671_a_at	Rbm39	RNA binding motif protein 39	1.34117	0.873579	1.28285	0.835594	10.528	10.9514	10.8873	10.6923	1476.49	1980.23	1894.12	1654.66
1434752_at	Zfp207	zinc finger protein 207	1.34075	0.952338	1.14894	0.816099	7.90025	8.32329	8.10056	8.0301	238.898	320.301	274.48	261.398
1434089_at	Synpo	synaptopodin	1.34074	2.00858	0.40042	0.599873	8.73405	9.15709	7.41364	8.41982	425.807	570.898	170.501	342.466
1423122_at	Avpi1	arginine vasopressin-induced 1	1.34067	1.01975	1.02302	0.778136	8.4231	8.84605	8.45593	8.48414	343.245	460.178	351.148	358.081
1450377_at	Thbs1	thrombospondin 1	1.34064	1.12752	2.85576	2.40177	8.3504	8.77333	9.86428	10.0374	326.379	437.558	932.06	1050.91
1416470_a_at	Rpn1	ribophorin I	1.34045	0.935048	1.93337	1.34865	11.1097	11.5324	12.0608	11.9639	2209.82	2962.15	4272.4	3994.9
1428064_at	Arap1	ArfGAP with RhoGAP domain, ankyrin repeat and PH domain 1	1.34016	1.0276	1.04875	0.804154	9.02055	9.44295	9.08922	9.1285	519.346	696.005	544.663	559.695
1434045_at	Cdkn1b	cyclin-dependent kinase inhibitor 1B	1.3401	0.726751	1.05921	0.574424	10.0241	10.4464	10.107	9.64658	1041.22	1395.33	1102.87	801.51
1455727_at	Zrsr2	zinc finger (CCCH type), RNA binding motif and serine/arginine rich 2	1.34007	1.01443	2.02659	1.53412	7.83224	8.25454	8.85129	8.87196	227.898	305.398	461.854	468.517
1418144_a_at	Pip5k1a	phosphatidylinositol-4-phosphate 5-kinase, type 1 alpha	1.33986	1.05299	1.40808	1.1066	8.87975	9.30183	9.37348	9.44797	471.053	631.148	663.282	698.427
1433908_a_at	Cttn	cortactin	1.33984	1.29477	1.72345	1.66547	10.8028	11.2249	11.5881	11.9608	1786.34	2393.41	3078.66	3986.15
1438376_s_at	Trim27	tripartite motif-containing 27	1.33971	0.963595	1.58919	1.14304	9.48782	9.90974	10.1561	10.1026	717.988	961.898	1141.02	1099.48
1436443_a_at	Kdelc1	KDEL (Lys-Asp-Glu-Leu) containing 1	1.33968	0.964206	1.60299	1.15372	9.41617	9.83805	10.0969	10.0443	683.202	915.27	1095.16	1055.96
1455138_x_at	Cfl1	cofilin 1, non-muscle	1.3396	1.10425	1.41835	1.16916	12.0702	12.492	12.5744	12.7175	4300.19	5760.54	6099.17	6735.01
1419221_a_at	Rgs14	regulator of G-protein signaling 14	1.33929	1.22587	0.585969	0.536346	8.76224	9.18371	7.99114	8.28495	434.208	581.53	254.432	311.902
1451466_at	D16Ertd472e	DNA segment, Chr 16, ERATO Doi 472, expressed	1.33891	0.898972	0.566596	0.380425	8.82321	9.24427	8.00361	7.84995	452.952	606.461	256.641	230.713
1423543_at	Swap70	SWA-70 protein	1.33884	1.65095	0.492769	0.607641	9.01762	9.4386	7.9966	8.71989	518.29	693.909	255.398	421.648
1454656_at	Spata13	spermatogenesis associated 13	1.33871	1.18654	1.88983	1.67501	8.33702	8.75787	9.25528	9.50204	323.365	432.893	611.106	725.1
1417001_a_at	Rsrp1	arginine/serine rich protein 1	1.33869	1.08097	0.885501	0.715029	12.2187	12.6395	12.0432	12.1556	4766.39	6380.72	4220.65	4562.4
1416660_at	Eif3a	eukaryotic translation initiation factor 3, subunit A	1.33865	0.999114	1.04709	0.781503	9.74807	10.1689	9.81445	9.81317	859.926	1151.14	900.419	899.622
1416144_a_at	Dhx15	DEAH (Asp-Glu-Ala-His) box polypeptide 15	1.3386	0.968431	1.48403	1.07364	11.1266	11.5473	11.6961	11.6498	2235.79	2992.84	3317.97	3213.23
1421006_at	Col4a6	collagen, type IV, alpha 6	1.3381	1.67792	1.47472	1.84923	7.94099	8.36118	8.50143	9.24811	245.74	328.826	362.398	608.075
1423408_a_at	Chtop	chromatin target of PRMT1	1.33782	1.0312	0.969265	0.747112	10.8742	11.2941	10.8292	10.8735	1877.02	2511.11	1819.33	1876.08
1417569_at	Ncald	neurocalcin delta	1.33767	0.596161	17.3861	7.74847	8.20661	8.62633	12.3265	11.5802	295.417	395.171	5136.15	3061.97
1434312_at	Arf6	ADP-ribosylation factor 6	1.33755	0.979687	1.39068	1.0186	10.5672	10.9868	11.043	11.0133	1517.16	2029.29	2109.89	2067.03
1422601_at	Serpinb9	serine (or cysteine) peptidase inhibitor, clade B, member 9	1.33732	0.894707	1.01424	0.678554	9.33591	9.75526	9.35631	9.19579	646.232	864.221	655.434	586.421
1460555_at	Fam65b	family with sequence similarity 65, member B	1.33732	2.90392	0.100369	0.217948	9.16402	9.58336	5.84741	7.38541	573.648	767.148	57.5766	167.198
1434366_x_at	C1qb	complement component 1, q subcomponent, beta polypeptide	1.33719	1.28183	0.878115	0.84176	9.64418	10.0634	9.45666	9.81486	800.177	1069.99	702.648	900.674
1434836_at	Nfatc2ip	nuclear factor of activated T cells, cytoplasmic, calcineurin dependent 2 interacting protein	1.33707	0.829173	1.01857	0.631659	8.10756	8.52663	8.1341	7.86384	275.815	368.782	280.936	232.945
1428320_at	Kdm3b	KDM3B lysine (K)-specific demethylase 3B	1.33692	1.02241	1.09433	0.836887	9.52605	9.94497	9.6561	9.68807	737.271	985.674	806.82	824.898
1433676_at	Wnk1	WNK lysine deficient protein kinase 1	1.3368	0.914413	0.729872	0.499256	11.6857	12.1045	11.2315	11.1024	3294.27	4403.77	2404.4	2198.61
1452285_a_at	Eif3f	eukaryotic translation initiation factor 3, subunit F	1.33674	0.955998	0.968083	0.692343	12.4889	12.9077	12.4421	12.3772	5748.36	7684.09	5564.89	5320.03
1448684_at	Ppp1r2	protein phosphatase 1, regulatory (inhibitor) subunit 2	1.33665	1.46448	0.382542	0.419125	10.9962	11.4148	9.60991	10.1603	2042.65	2730.31	781.398	1144.34
1417455_at	Tgfb3	transforming growth factor, beta 3	1.3366	2.27967	1.49618	2.55185	9.83604	10.2546	10.4173	11.6062	913.995	1221.65	1367.5	3117.46
1424297_at	Zfp282	zinc finger protein 282	1.33651	0.954872	2.548	1.82043	7.33239	7.75086	8.68176	8.61514	161.165	215.398	410.648	392.116
1450768_at	Dlg1	discs, large homolog 1 (Drosophila)	1.33645	1.16496	1.26352	1.10139	8.8768	9.29521	9.21425	9.43454	470.094	628.255	593.973	691.956
1423063_at	Dnmt3a	DNA methyltransferase 3A	1.33641	0.79582	1.76304	1.04987	9.0103	9.42867	9.82837	9.49888	515.669	689.148	909.148	723.518
1428172_at	Prpf39	PRP39 pre-mRNA processing factor 39 homolog (yeast)	1.33628	0.966651	1.04078	0.752886	8.71458	9.13281	8.77224	8.72331	420.099	561.37	437.229	422.648
1419132_at	Tlr2	toll-like receptor 2	1.33624	1.24259	1.16495	1.08329	8.10727	8.52545	8.32753	8.64088	275.76	368.483	321.246	399.175
1434487_at	Mef2d	myocyte enhancer factor 2D	1.33619	0.922901	0.800816	0.553121	9.98379	10.4019	9.66334	9.54758	1012.56	1352.97	810.876	748.358
1426234_s_at	Ap1ar	adaptor-related protein complex 1 associated regulatory protein	1.33617	1.01037	1.0537	0.796773	9.17762	9.59573	9.25309	9.26797	579.081	773.754	610.178	616.506
1448752_at	Car2	carbonic anhydrase 2	1.3358	3.24298	1.74394	4.23384	9.02347	9.44118	9.82582	11.5231	520.398	695.148	907.544	2943.15
1438992_x_at	Atf4	activating transcription factor 4	1.33532	1.29408	1.34935	1.30767	9.51044	9.92763	9.9427	10.3146	729.334	973.898	984.127	1273.53
1436840_x_at	Rpl35	ribosomal protein L35	1.33531	0.86835	1.70756	1.11042	13.2305	13.6477	14.0025	13.7988	9611.47	12834.3	16412.1	14251.5
1423311_s_at	Tpbg	trophoblast glycoprotein	1.33528	1.23151	1.95029	1.79873	7.34716	7.7643	8.31085	8.61128	162.823	217.414	317.552	391.07
1429497_s_at	Snx6	sorting nexin 6	1.33524	1.06366	1.34618	1.07238	9.46145	9.87855	9.89032	9.97936	704.986	941.323	949.038	1009.46
1448968_at	Ubfd1	ubiquitin family domain containing 1	1.33521	0.961988	1.86798	1.34584	8.09428	8.51135	8.99576	8.93985	273.288	364.898	510.498	491.093
1424483_at	Mob1a	MOB kinase activator 1A	1.33505	1.12727	0.923491	0.779763	9.47055	9.88745	9.35572	9.52855	709.446	947.148	655.167	738.551
1460231_at	Irf5	interferon regulatory factor 5	1.33492	1.23487	0.570375	0.527626	8.03591	8.45266	7.22589	7.53025	262.452	350.352	149.696	184.855
1418532_at	Fzd2	frizzled homolog 2 (Drosophila)	1.33438	0.836109	1.78522	1.1186	7.83321	8.24939	8.66931	8.41108	228.051	304.307	407.121	340.398
1428467_at	Tardbp	TAR DNA binding protein	1.33402	0.944604	1.04689	0.741294	9.35311	9.76888	9.41922	9.337	653.982	872.421	684.648	646.721
1450065_at	Adcy7	adenylate cyclase 7	1.33379	1.73111	0.251996	0.327063	8.43394	8.84947	6.44542	7.23711	345.835	461.271	87.1493	150.865
1425108_a_at	Smagp	small cell adhesion glycoprotein	1.33359	0.826619	8.58569	5.32179	9.08184	9.49716	12.1838	11.9091	541.885	722.653	4652.46	3845.81
1418223_at	Sec11a	SEC11 homolog A (S. cerevisiae)	1.33341	1.10656	1.39136	1.15465	11.1838	11.599	11.6603	11.8064	2326.31	3101.94	3236.75	3581.65
1448819_at	Eif2s2	eukaryotic translation initiation factor 2, subunit 2 (beta)	1.33304	0.845901	1.39324	0.884105	8.43463	8.84935	8.91308	8.67164	346.001	461.232	482.063	407.778
1418402_at	Adam19	a disintegrin and metallopeptidase domain 19 (meltrin beta)	1.33301	1.18436	0.381856	0.339272	8.76481	9.1795	7.37591	7.62001	434.98	579.835	166.1	196.722
1416256_a_at	Tubb5	tubulin, beta 5 class I	1.33295	0.86997	1.75744	1.14702	11.4738	11.8885	12.2873	12.0863	2844.25	3791.23	4998.6	4348.63
1449699_s_at	C330027C09Rik	RIKEN cDNA C330027C09 gene	1.33294	0.49632	9.36025	3.48529	5.1006	5.51521	8.32714	7.31649	34.3109	45.7343	321.159	159.398
1451177_at	Dnajb4	DnaJ (Hsp40) homolog, subfamily B, member 4	1.33275	1.13897	0.519712	0.444149	9.67103	10.0854	8.72682	8.91455	815.213	1086.47	423.676	482.556
1422731_at	Limd1	LIM domains containing 1	1.33254	0.674771	2.20161	1.11485	9.55791	9.97208	10.6965	10.1289	753.731	1004.38	1659.42	1119.73
1430020_x_at	Gm10052 /// Gm5643 /// Gm5803 /// Hnrnpa1	heterogeneous nuclear ribonucleoprotein A1 pseudogene /// heterogeneous nuclear ribonucleoprotein A1 pseudogene /// predicted gene 5803 /// heterogeneous nuclear ribonucleoprotein A1	1.33241	1.0329	1.22855	0.952386	10.68	11.094	10.9769	11.0236	1640.56	2185.89	2015.51	2081.81
1459894_at	Iqgap2	IQ motif containing GTPase activating protein 2	1.33232	0.503828	3.9004	1.47496	7.89154	8.30548	9.85516	8.86616	237.46	316.373	926.186	466.638
1448401_at	Smarcd2	SWI/SNF related, matrix associated, actin dependent regulator of chromatin, subfamily d, member 2	1.33231	0.807715	1.58319	0.959808	9.67052	10.0844	10.3333	10.0253	814.92	1085.73	1290.17	1042.09
1437113_s_at	Pld1	phospholipase D1	1.33228	1.16482	1.23118	1.07642	8.39576	8.80966	8.6958	8.91591	336.804	448.717	414.665	483.009
1421743_a_at	Pcbp2	poly(rC) binding protein 2	1.33223	0.992117	1.29574	0.964939	12.0106	12.4244	12.3844	12.3729	4126.14	5496.98	5346.4	5304.25
1451318_a_at	Gm11787 /// Lyn	predicted gene 11787 /// Yamaguchi sarcoma viral (v-yes-1) oncogene homolog	1.33221	1.04577	0.908642	0.713273	9.60128	10.0151	9.46306	9.52763	776.735	1034.77	705.773	738.076
1416415_a_at	Gm8203 /// H2afz	predicted pseudogene 8203 /// H2A histone family, member Z	1.33194	0.920187	1.97477	1.3643	11.7471	12.1607	12.7288	12.6088	3437.46	4578.48	6788.2	6246.41
1417965_at	Plekha1	pleckstrin homology domain containing, family A (phosphoinositide binding specific) member 1	1.33191	0.989533	0.936834	0.696012	9.14329	9.55679	9.04915	9.03397	565.462	753.148	529.745	524.2
1423925_at	Dhx16	DEAH (Asp-Glu-Ala-His) box polypeptide 16	1.33173	0.906715	1.42261	0.968589	8.91141	9.32471	9.41995	9.27867	481.506	641.237	684.994	621.095
1415860_at	Kpna2	karyopherin (importin) alpha 2	1.33166	0.743309	2.73191	1.5249	9.50246	9.91569	10.9524	10.5244	725.312	965.87	1981.49	1472.86
1416268_at	Ets2	E26 avian leukemia oncogene 2, 3' domain	1.33146	1.3977	0.71746	0.753152	10.7416	11.1546	10.2626	10.7456	1712.15	2279.66	1228.4	1716.93
1436726_s_at	Sptlc1	serine palmitoyltransferase, long chain base subunit 1	1.33103	1.43446	1.73481	1.86962	7.60939	8.02193	8.40417	8.92467	195.279	259.921	338.771	485.952
1428299_at	Dyrk1a	dual-specificity tyrosine-(Y)-phosphorylation regulated kinase 1a	1.33099	0.984758	1.14772	0.849159	7.97263	8.38513	8.1714	8.14924	251.189	334.331	288.294	283.9
1418430_at	Kif5b	kinesin family member 5B	1.33097	0.995051	1.01677	0.76015	10.0644	10.4769	10.0884	10.0812	1070.75	1425.14	1088.71	1083.32
1433784_at	Zfp871	zinc finger protein 871	1.33097	0.963478	1.19125	0.862337	10.2815	10.694	10.534	10.4803	1244.62	1656.55	1482.65	1428.5
1423151_at	Dnajb11	DnaJ (Hsp40) homolog, subfamily B, member 11	1.33068	1.00976	1.7433	1.32286	9.85261	10.2648	10.6544	10.6684	924.553	1230.29	1611.77	1627.5
1423484_at	Bicc1	bicaudal C homolog 1 (Drosophila)	1.33039	0.742172	0.350983	0.1958	9.46266	9.87451	7.95213	7.52196	705.577	938.692	247.646	183.796
1449933_a_at	Tsen15	tRNA splicing endonuclease 15 homolog (S. cerevisiae)	1.3303	0.967477	1.23758	0.900046	8.36344	8.77519	8.67096	8.62326	329.34	438.122	407.586	394.33
1431644_a_at	Ica1	islet cell autoantigen 1	1.33009	0.821353	3.3167	2.04812	6.58289	6.99442	8.31264	8.02872	95.8625	127.506	317.947	261.147
1448151_at	Elavl1	ELAV (embryonic lethal, abnormal vision)-like 1 (Hu antigen R)	1.33007	0.962912	1.40444	1.01675	9.93869	10.3502	10.4287	10.3742	981.392	1305.32	1378.3	1327.19
1426360_at	Zbed6 /// Zc3h11a	zinc finger, BED domain containing 6 /// zinc finger CCCH type containing 11A	1.33002	0.970695	1.07905	0.78753	9.99281	10.4043	10.1026	10.0597	1018.91	1355.17	1099.45	1067.23
1428873_a_at	Msl1	male-specific lethal 1 homolog (Drosophila)	1.32988	0.852596	1.28642	0.824738	8.53307	8.94436	8.89643	8.66637	370.433	492.63	476.533	406.291
1435129_at	Ptp4a2	protein tyrosine phosphatase 4a2	1.32974	0.956179	0.59911	0.430805	10.6562	11.0673	9.9171	9.85245	1613.75	2145.87	966.815	924.449
1452531_at	Runx1	runt related transcription factor 1	1.32973	1.15584	1.32469	1.15147	7.73014	8.14127	8.1358	8.34475	212.327	282.337	281.268	325.101
1427030_at	Spice1	spindle and centriole associated protein 1	1.32966	0.913182	1.68415	1.15664	8.49703	8.90809	9.24905	9.11803	361.294	480.398	608.474	555.648
1456080_a_at	Serinc3	serine incorporator 3	1.32931	1.10402	1.60549	1.33339	11.3735	11.7842	12.0565	12.1993	2653.14	3526.86	4259.6	4702.68
1438736_at	Thoc2	THO complex 2	1.3289	0.954836	1.2199	0.87652	9.44861	9.85884	9.73538	9.6687	698.739	928.555	852.395	813.898
1433850_at	Ppp4r2	protein phosphatase 4, regulatory subunit 2	1.32887	1.00107	0.86216	0.649482	10.7621	11.1723	10.5481	10.5497	1736.69	2307.83	1497.3	1498.9
1449065_at	Acot1	acyl-CoA thioesterase 1	1.32887	0.664854	1.42801	0.714458	8.83609	9.24629	9.3501	8.76121	457.013	607.31	652.621	433.898
1452114_s_at	Igfbp5	insulin-like growth factor binding protein 5	1.32885	1.32347	2.10653	2.098	13.104	13.5142	14.1789	14.5832	8804.5	11699.9	18546.9	24546.4
1456226_x_at	Ddr1	discoidin domain receptor family, member 1	1.32885	0.845479	2.42487	1.54282	9.843	10.2532	11.1209	10.8787	918.411	1220.43	2227.03	1882.91
1420947_at	Atrx	alpha thalassemia/mental retardation syndrome X-linked homolog (human)	1.32817	0.858794	1.29109	0.834818	10.0823	10.4917	10.4508	10.2312	1084.09	1439.85	1399.65	1202.01
1456530_x_at	Elovl1	elongation of very long chain fatty acids (FEN1/Elo2, SUR4/Elo3, yeast)-like 1	1.32774	1.01619	1.74938	1.3389	10.0354	10.4444	10.8422	10.8654	1049.42	1393.36	1835.84	1865.57
1435077_at	Asxl1	additional sex combs like 1	1.3277	0.728633	1.9038	1.04479	7.66129	8.07022	8.59017	8.13343	202.431	268.768	385.387	280.806
1426380_at	Eif4b	eukaryotic translation initiation factor 4B	1.3277	0.887857	1.53369	1.02561	11.3324	11.7414	11.9494	11.7778	2578.71	3423.75	3954.93	3511.41
1423291_s_at	Hyou1	hypoxia up-regulated 1	1.3276	1.11922	1.93282	1.62945	8.89909	9.30791	9.8498	10.0123	477.411	633.81	922.751	1032.76
1426767_at	Wdr90	WD repeat domain 90	1.32753	0.621296	2.7905	1.30598	7.13127	7.54002	8.6118	7.92515	140.193	186.111	391.21	243.057
1460647_a_at	Nr2f6	nuclear receptor subfamily 2, group F, member 6	1.32736	0.900806	1.88586	1.27984	8.18398	8.59253	9.0992	8.94849	290.819	386.021	548.445	494.043
1435768_at	Arid4b	AT rich interactive domain 4B (RBP1-like)	1.32735	0.9515	1.32234	0.947909	9.23697	9.64551	9.64006	9.56834	603.398	800.92	797.898	759.199
1439455_x_at	Capza1	capping protein (actin filament) muscle Z-line, alpha 1	1.32699	1.11114	1.02362	0.85712	10.5141	10.9223	10.5478	10.6998	1462.4	1940.59	1496.94	1663.32
1417522_at	Fbxo32	F-box protein 32	1.32685	0.680082	2.56311	1.31373	8.58925	8.99726	9.94715	9.39093	385.143	511.028	987.165	671.354
1422094_a_at	Zfp329	zinc finger protein 329	1.32676	0.896259	1.07191	0.724101	7.82402	8.23193	7.9242	7.76619	226.602	300.648	242.898	217.699
1451104_a_at	Snrnp70	small nuclear ribonucleoprotein 70 (U1)	1.32674	0.931364	1.40604	0.98703	10.0599	10.4677	10.5515	10.4489	1067.38	1416.13	1500.77	1397.77
1416303_at	Litaf	LPS-induced TN factor	1.3267	1.38631	2.15356	2.25031	10.7248	11.1327	11.8315	12.3028	1692.36	2245.26	3644.6	5052.53
1428171_at	Prpf39	PRP39 pre-mRNA processing factor 39 homolog (yeast)	1.32665	1.14772	1.08542	0.93903	8.82177	9.22956	8.94003	9.1388	452.5	600.308	491.154	563.707
1448385_at	Slc15a4	solute carrier family 15, member 4	1.32661	1.06442	0.880001	0.70608	8.73511	9.14285	8.55068	8.64076	426.117	565.292	374.984	399.141
1419287_at	Tmem208	transmembrane protein 208	1.32659	0.959692	1.81179	1.3107	9.72909	10.1368	10.5865	10.5271	848.685	1125.86	1537.64	1475.66
1421546_a_at	Racgap1	Rac GTPase-activating protein 1	1.32649	0.426841	7.98346	2.56894	6.31572	6.72334	9.31274	8.08451	79.6568	105.664	635.936	271.444
1448704_s_at	Vimp	VCP-interacting membrane protein	1.32636	1.0118	1.65926	1.26574	10.8896	11.2971	11.6202	11.6371	1897.15	2516.3	3147.85	3184.98
1417426_at	Srgn	serglycin	1.32631	3.19901	0.194018	0.467965	11.7987	12.2061	9.433	11.1106	3562.65	4725.17	691.219	2211.21
1451983_at	Irx1	Iroquois related homeobox 1 (Drosophila)	1.32627	1.34809	2.60914	2.65207	9.79512	10.2025	11.1787	11.6096	888.432	1178.3	2318.04	3124.93
1422642_at	Cdc42ep3	CDC42 effector protein (Rho GTPase binding) 3	1.32582	1.48519	1.42581	1.59719	8.92887	9.33576	9.44065	10.0113	487.369	646.164	694.894	1032.05
1427143_at	Kdm5b	lysine (K)-specific demethylase 5B	1.32552	0.867443	2.07322	1.35675	8.71682	9.12337	9.76869	9.56353	420.75	557.711	872.305	756.674
1424407_s_at	Cbx6	chromobox 6	1.32544	1.00043	1.36218	1.02817	9.24583	9.65229	9.69175	9.69237	607.115	804.693	827.002	827.359
1438626_x_at	Rpl14 /// Rpl14-ps1	ribosomal protein L14 /// ribosomal protein L14, pseudogene 1	1.32539	1.0393	1.2545	0.983703	13.1666	13.573	13.4937	13.5493	9194.82	12186.8	11534.9	11988.1
1452186_at	Rbm5	RNA binding motif protein 5	1.32537	0.947454	1.11866	0.799683	11.0793	11.4857	11.241	11.1632	2163.69	2867.7	2420.43	2293.25
1428530_x_at	Rps24	ribosomal protein S24	1.32526	1.04315	1.16577	0.917612	13.4324	13.8387	13.6537	13.7147	11055.2	14651	12887.8	13443.9
1448314_at	Cdk1	cyclin-dependent kinase 1	1.32525	0.649578	9.66333	4.73654	7.33641	7.74267	10.6089	9.9865	161.614	214.178	1561.73	1014.47
1418772_at	Fam208b	family with sequence similarity 208, member B	1.32517	0.966093	1.17537	0.856885	8.53896	8.94514	8.77208	8.72231	371.95	492.895	437.178	422.355
1420116_s_at	Golph3	golgi phosphoprotein 3	1.32497	1.04824	2.17058	1.71723	9.13905	9.54502	10.2571	10.3251	563.806	747.027	1223.78	1282.81
1460681_at	Ceacam1	carcinoembryonic antigen-related cell adhesion molecule 1	1.3248	0.963672	3.52228	2.56213	9.29993	9.70571	11.1164	11.0631	630.315	835.045	2220.15	2139.49
1417932_at	Il18	interleukin 18	1.32473	1.33752	0.411179	0.415147	8.5411	8.94679	7.25893	7.67849	372.5	493.462	153.164	204.859
1421287_a_at	Pecam1	platelet/endothelial cell adhesion molecule 1	1.3247	0.936034	0.226952	0.160365	9.7783	10.184	7.63876	7.54339	878.135	1163.26	199.294	186.546
1449576_at	Eif1ax	eukaryotic translation initiation factor 1A, X-linked	1.32436	1.13989	1.05522	0.908237	8.97867	9.38397	9.05622	9.24511	504.488	668.125	532.347	606.816
1426954_at	Trim33	tripartite motif-containing 33	1.32428	0.963648	2.06387	1.50183	9.29609	9.7013	10.3414	10.288	628.642	832.498	1297.43	1250.27
1452589_at	Ptk7	PTK7 protein tyrosine kinase 7	1.32428	0.923725	2.76579	1.92923	7.92569	8.33089	9.39338	9.27892	243.148	321.995	672.496	621.201
1426877_a_at	Pbrm1	polybromo 1	1.32421	1.00785	1.15492	0.879005	10.2493	10.6544	10.4571	10.4684	1217.15	1611.76	1405.72	1416.75
1452929_at	Clip1	CAP-GLY domain containing linker protein 1	1.32417	0.975295	0.837037	0.616507	9.52113	9.92622	9.2645	9.22841	734.762	972.947	615.024	599.829
1449007_at	Btg3 /// Gm7334	B cell translocation gene 3 /// B-cell translocation gene 3 pseudogene	1.32416	1.04985	1.16581	0.924299	10.0333	10.4384	10.2546	10.3248	1047.9	1387.58	1221.65	1282.54
1418972_at	Bcl10	B cell leukemia/lymphoma 10	1.32396	1.1523	0.812874	0.707482	8.57729	8.98215	8.2784	8.48292	381.964	505.705	310.489	357.777
1434390_at	AI503316 /// Hnrnpu	expressed sequence AI503316 /// heterogeneous nuclear ribonucleoprotein U	1.32394	0.926758	0.95567	0.668969	8.94588	9.35071	8.88046	8.77072	493.148	652.898	471.286	436.768
1435666_at	Mast3	microtubule associated serine/threonine kinase 3	1.32364	0.778121	1.13888	0.669512	8.43357	8.83808	8.62119	8.25926	345.747	457.643	393.766	306.398
1437192_x_at	Vdac1	voltage-dependent anion channel 1	1.32354	0.889327	1.19605	0.803663	11.9762	12.3806	12.2345	12.0652	4028.92	5332.42	4818.78	4285.47
1453030_at	Msl2	male-specific lethal 2 homolog (Drosophila)	1.32349	0.848307	1.45627	0.933418	8.20699	8.61133	8.74927	8.51193	295.495	391.084	430.322	365.045
1456135_s_at	Pxn	paxillin	1.32318	0.950942	0.912171	0.655559	10.6082	11.0122	10.4755	10.403	1560.89	2065.34	1423.8	1353.95
1424588_at	Srgap3	SLIT-ROBO Rho GTPase activating protein 3	1.32309	1.22258	4.7381	4.37816	7.72936	8.13327	9.97367	10.2636	212.211	280.776	1005.48	1229.28
1436236_x_at	Cotl1	coactosin-like 1 (Dictyostelium)	1.32305	1.12295	1.2527	1.06324	10.0459	10.4498	10.371	10.5383	1057.14	1398.65	1324.27	1487.1
1434597_at	Larp4b	La ribonucleoprotein domain family, member 4B	1.32286	0.978636	1.26289	0.934265	10.0012	10.4049	10.3379	10.3068	1024.86	1355.75	1294.28	1266.63
1418516_at	Mtf2	metal response element binding transcription factor 2	1.32267	1	1.10134	0.832663	8.88231	9.28577	9.02157	9.02157	471.892	624.159	519.714	519.714
1422452_at	Bag3	BCL2-associated athanogene 3	1.32267	0.918207	0.842346	0.584765	9.77186	10.1753	9.52434	9.40123	874.222	1156.3	736.398	676.165
1429428_at	Tcf7l2	transcription factor 7 like 2, T cell specific, HMG box	1.32253	1.07941	0.764049	0.623597	9.30633	9.70963	8.91807	9.02831	633.117	837.316	483.733	522.148
1416212_at	Magoh	mago-nashi homolog, proliferation-associated (Drosophila)	1.32234	0.922052	1.27312	0.887732	10.4032	10.8063	10.7515	10.6345	1354.16	1790.66	1724.01	1589.62
1430700_a_at	Pla2g7	phospholipase A2, group VII (platelet-activating factor acetylhydrolase, plasma)	1.32228	3.74188	0.341422	0.966181	9.44978	9.8528	7.8994	9.80317	699.304	924.675	238.758	893.403
1459987_s_at	Cct3	chaperonin containing Tcp1, subunit 3 (gamma)	1.32225	0.975807	1.55725	1.14923	10.5531	10.9561	11.1921	11.1568	1502.44	1986.61	2339.68	2283.07
1420916_at	Prpf40a	PRP40 pre-mRNA processing factor 40 homolog A (yeast)	1.32215	0.740099	2.68961	1.50556	7.35797	7.76085	8.78536	8.35115	164.047	216.894	441.222	326.548
1427891_at	Gimap6	GTPase, IMAP family member 6	1.322	1.64582	0.128657	0.160172	9.55801	9.96073	6.59961	7.31842	753.785	996.503	96.98	159.612
1416455_a_at	Cryab	crystallin, alpha B	1.32194	2.11884	0.118584	0.190071	10.8128	11.2154	7.73678	8.82006	1798.77	2377.86	213.306	451.962
1421917_at	Pdgfra	platelet derived growth factor receptor, alpha polypeptide	1.32177	1.53706	0.115342	0.134129	11.0599	11.4624	7.9439	8.56407	2134.83	2821.76	246.236	378.48
1448496_a_at	Ing1	inhibitor of growth family, member 1	1.32166	1.08359	1.06187	0.870601	9.84258	10.2449	9.9292	10.045	918.148	1213.48	974.959	1056.45
1426836_s_at	Metap1	methionyl aminopeptidase 1	1.32152	0.992466	1.18888	0.892852	10.4321	10.8343	10.6817	10.6708	1381.58	1825.78	1642.53	1630.15
1451992_at	Adrbk1	adrenergic receptor kinase, beta 1	1.32126	1.09081	1.02841	0.849037	9.14051	9.54243	9.18093	9.30633	564.374	745.687	580.409	633.116
1428485_at	Car12	carbonic anyhydrase 12	1.32126	0.746927	87.8911	49.686	5.05566	5.45758	11.5133	11.0923	33.2587	43.9434	2923.14	2183.37
1417032_at	Ube2g2	ubiquitin-conjugating enzyme E2G 2	1.32096	0.967945	1.12794	0.826504	9.49275	9.89434	9.66644	9.61943	720.448	951.685	812.62	786.572
1415995_at	Casp6	caspase 6	1.32092	1.16786	1.48342	1.31152	8.62556	9.0271	9.19448	9.41835	394.959	521.709	585.889	684.234
1448213_at	Anxa1	annexin A1	1.32068	1.79743	0.443654	0.603805	12.4292	12.8305	11.2567	12.1027	5515.35	7284.02	2446.91	4398.13
1449353_at	Zmat3	zinc finger matrin type 3	1.32038	1.18962	0.964152	0.868669	7.92968	8.33064	7.87701	8.12751	243.821	321.937	235.08	279.657
1438267_x_at	Rnps1	ribonucleic acid binding protein S1	1.32038	0.964745	1.4404	1.05244	10.0149	10.4158	10.5414	10.4896	1034.63	1366.1	1490.28	1437.74
1434335_at	Dip2b	DIP2 disco-interacting protein 2 homolog B (Drosophila)	1.31981	0.841475	1.31327	0.837305	9.54261	9.94294	9.93577	9.68676	745.781	984.289	979.412	824.15
1423807_a_at	Calm1 /// Calm2 /// Calm3	calmodulin 1 /// calmodulin 2 /// calmodulin 3	1.31978	0.939967	2.06629	1.47164	12.9433	13.3436	13.9904	13.901	7876.4	10395.1	16274.9	15297.9
1417213_a_at	Rbm6	RNA binding motif protein 6	1.31969	0.933802	1.05812	0.748719	8.87239	9.27259	8.9539	8.85509	468.659	618.484	495.898	463.07
1423275_at	Ints6	integrator complex subunit 6	1.3195	0.995883	1.27928	0.965526	8.45946	8.85946	8.81479	8.80884	352.008	464.474	450.316	448.462
1427685_a_at	Synj2	synaptojanin 2	1.31941	0.783182	1.96993	1.16932	7.38034	7.78023	8.35848	8.0059	166.61	219.828	328.211	257.049
1449372_at	Dnajc3	DnaJ (Hsp40) homolog, subfamily C, member 3	1.31934	1.14719	1.39247	1.21077	10.6139	11.0137	11.0916	11.2897	1567.15	2067.61	2182.21	2503.4
1421023_at	Pik3c2a	phosphatidylinositol 3-kinase, C2 domain containing, alpha polypeptide	1.31929	1.10305	1.42451	1.19103	9.30523	9.70499	9.8157	9.9572	632.637	834.63	901.196	994.066
1416013_at	Pld3	phospholipase D family, member 3	1.31923	1.23056	1.75591	1.63788	9.42154	9.82124	10.2338	10.5331	685.75	904.664	1204.11	1481.73
1448575_at	Il7r	interleukin 7 receptor	1.31908	1.80448	0.107496	0.147053	9.47706	9.87659	6.25941	7.111	712.655	940.047	76.6075	138.237
1448353_x_at	Rpn1	ribophorin I	1.31899	0.908888	1.93838	1.3357	10.4695	10.8689	11.4244	11.2865	1417.86	1870.15	2748.36	2497.95
1418232_s_at	Lims1	LIM and senescent cell antigen-like domains 1	1.31885	1.31845	1.31315	1.31275	9.59091	9.99019	9.98394	10.3828	771.171	1017.06	1012.66	1335.15
1424039_at	Tmem66	transmembrane protein 66	1.31879	0.933752	1.25896	0.891392	11.5033	11.9025	11.8355	11.7367	2902.97	3828.4	3654.72	3412.6
1435593_x_at	Rps7	ribosomal protein S7	1.31874	1.0597	1.13069	0.908588	13.272	13.6711	13.4492	13.5328	9891.54	13044.4	11184.3	11851.9
1434334_at	Prkd2	protein kinase D2	1.31871	1.07118	0.534239	0.433959	8.72744	9.12657	7.82299	7.9222	423.858	558.947	226.441	242.56
1448178_a_at	Cct3	chaperonin containing Tcp1, subunit 3 (gamma)	1.31864	1.06313	1.44406	1.16425	11.1773	11.5763	11.7074	11.7957	2315.74	3053.63	3344.07	3555.18
1434231_x_at	Rpl35	ribosomal protein L35	1.31864	0.829282	1.68023	1.05668	13.6341	14.0331	14.3827	14.1127	12713.4	16764.4	21361.4	17714.6
1427357_at	Cda	cytidine deaminase	1.31858	2.36671	1.9467	3.49412	6.28251	6.6815	7.24354	8.48642	77.8436	102.643	151.538	358.648
1416611_at	Scamp2	secretory carrier membrane protein 2	1.31836	0.949908	1.49444	1.07678	9.34178	9.74052	9.92139	9.84725	648.866	855.438	969.694	921.121
1429739_a_at	Patz1	POZ (BTB) and AT hook containing zinc finger 1	1.31833	0.770372	1.82091	1.06406	7.80667	8.20538	8.67133	8.29496	223.894	295.166	407.691	314.074
1427432_a_at	Tra2b	transformer 2 beta homolog (Drosophila)	1.31824	1.03544	1.1895	0.934316	11.2828	11.6814	11.5331	11.5834	2491.49	3284.39	2963.63	3068.66
1418854_at	Birc2	baculoviral IAP repeat-containing 2	1.31816	0.920192	0.773617	0.540054	9.82658	10.2251	9.45627	9.33628	908.021	1196.91	702.46	646.398
1416585_at	Ruvbl1	RuvB-like protein 1	1.31815	0.831408	1.68658	1.06379	8.45815	8.85666	9.21225	8.94588	351.687	463.576	593.148	493.148
1429265_a_at	Rnf130	ring finger protein 130	1.31801	1.05833	0.953717	0.765811	11.1093	11.5077	11.041	11.1228	2209.22	2911.79	2106.97	2229.88
1437457_a_at	Mtpn	myotrophin	1.31797	0.810507	1.38943	0.854456	10.9776	11.3759	11.4521	11.149	2016.4	2657.54	2801.65	2270.76
1452286_at	Slain2	SLAIN motif family, member 2	1.3178	0.99455	0.719196	0.542782	9.80518	10.2033	9.32964	9.32176	894.653	1178.97	643.431	639.924
1426587_a_at	Stat3	signal transducer and activator of transcription 3	1.31778	1.52006	1.12563	1.29842	10.6081	11.0062	10.7788	11.383	1560.82	2056.82	1756.9	2670.61
1450083_at	Cnot4	CCR4-NOT transcription complex, subunit 4	1.31776	0.903761	1.06616	0.731211	8.90139	9.29947	8.99382	8.84783	478.172	630.114	509.81	460.747
1449738_s_at	Supt20	suppressor of Ty 20	1.31773	1.00843	1.09088	0.834822	8.53052	8.92858	8.65601	8.66812	369.78	487.271	403.383	406.785
1417321_at	Zcchc7	zinc finger, CCHC domain containing 7	1.31771	1.01759	0.945803	0.730387	9.75332	10.1514	9.67293	9.69809	863.063	1137.26	816.288	830.644
1450881_s_at	Gpr137b	G protein-coupled receptor 137B	1.31763	0.985392	0.569523	0.425919	8.72173	9.11967	7.90955	7.88832	422.183	556.281	240.443	236.931
1416059_at	Sec23b	SEC23B (S. cerevisiae)	1.3172	0.925477	1.97741	1.38935	9.75029	10.1478	10.7339	10.6222	861.249	1134.43	1703.04	1576.13
1421943_at	Tgfa	transforming growth factor alpha	1.31686	0.69433	7.00921	3.69568	6.61357	7.01067	9.42282	8.89651	97.9223	128.95	686.358	476.558
1426682_at	Cnot6	CCR4-NOT transcription complex, subunit 6	1.31684	1.01654	1.12143	0.865693	9.94432	10.3414	10.1097	10.1333	985.234	1297.4	1104.87	1123.15
1421832_at	Twsg1	twisted gastrulation homolog 1 (Drosophila)	1.31683	1.12033	1.46149	1.24341	8.19287	8.58993	8.74031	8.90424	292.617	385.325	427.657	479.117
1426486_at	Ubxn4	UBX domain protein 4	1.31676	0.959063	1.38167	1.00634	9.83972	10.2367	10.3061	10.2458	916.327	1206.59	1266.06	1214.23
1451989_a_at	Mapre2	microtubule-associated protein, RP/EB family, member 2	1.31638	0.828591	0.688629	0.433455	10.7514	11.148	10.2132	9.94193	1723.83	2269.21	1187.08	983.602
1423803_s_at	Gltscr2	glioma tumor suppressor candidate region gene 2	1.31637	0.922302	0.995615	0.697569	11.6967	12.0933	11.6904	11.5737	3319.45	4369.62	3304.9	3048.11
1439364_a_at	Mmp2	matrix metallopeptidase 2	1.31623	0.835368	0.258299	0.163934	11.467	11.8634	9.51406	9.25455	2830.71	3725.86	731.17	610.796
1431020_a_at	Fgfr1op2	FGFR1 oncogene partner 2	1.31595	1.06749	1.06837	0.866655	8.86114	9.25724	8.95655	9.05077	465.016	611.939	496.809	530.34
1448227_at	Grb7	growth factor receptor bound protein 7	1.31592	0.986671	2.89641	2.17173	8.3293	8.72537	9.86357	9.84421	321.639	423.25	931.599	919.182
1452259_at	Phf20	PHD finger protein 20	1.31588	0.790152	1.65293	0.992538	8.55189	8.94792	9.27691	8.93712	375.297	493.847	620.339	490.162
1454711_at	Trio	triple functional domain (PTPRF interacting)	1.31563	1.07562	0.795895	0.650699	8.98028	9.37603	8.65093	8.7561	505.049	664.458	401.966	432.362
1423319_at	Hhex	hematopoietically expressed homeobox	1.3156	1.32205	0.281748	0.283129	8.22109	8.61681	6.39357	6.79634	298.398	392.571	84.0729	111.148
1428280_at	Fip1l1	FIP1 like 1 (S. cerevisiae)	1.31517	0.927328	0.871305	0.614356	8.02457	8.41983	7.82582	7.71697	260.398	342.468	226.886	210.398
1426738_at	Dgkz	diacylglycerol kinase zeta	1.31516	0.658916	3.82054	1.91415	8.28306	8.6783	10.2168	9.615	311.494	409.664	1190.08	784.16
1416612_at	Cyp1b1	cytochrome P450, family 1, subfamily b, polypeptide 1	1.31482	0.69992	0.285354	0.151903	9.483	9.87787	7.67383	7.15909	715.596	940.883	204.198	142.922
1426948_at	Tpr	translocated promoter region, nuclear basket protein	1.3147	0.876975	1.07982	0.720295	9.58383	9.97856	9.69461	9.50522	767.398	1008.9	828.648	726.703
1439253_x_at	Prelid1	PRELI domain containing 1	1.31469	1.07775	2.14761	1.76056	10.8215	11.2162	11.9242	12.0322	1809.6	2379.06	3886.32	4188.49
1420623_x_at	Hspa8	heat shock protein 8	1.31448	1.17499	1.06889	0.955461	13.5336	13.9281	13.6297	13.8624	11858.2	15587.4	12675.1	14893.1
1424990_at	Orai1	ORAI calcium release-activated calcium modulator 1	1.31435	1.34587	1.58138	1.6193	8.73553	9.12988	9.39671	9.82525	426.243	560.234	674.05	907.185
1418330_at	Ctcf	CCCTC-binding factor	1.31397	0.89497	0.957864	0.652418	9.94009	10.334	9.87798	9.71789	982.346	1290.78	940.954	842.125
1428510_at	Lphn1	latrophilin 1	1.31387	0.935089	0.878932	0.62554	8.16595	8.55977	7.97977	7.88295	287.207	377.354	252.435	236.05
1415988_at	Hdlbp	high density lipoprotein (HDL) binding protein	1.31375	0.7909	2.29357	1.38077	8.59745	8.99114	9.79505	9.45661	387.339	508.867	888.388	702.626
1427031_s_at	Spice1	spindle and centriole associated protein 1	1.31348	0.845433	1.97841	1.27342	8.05429	8.44769	9.03864	8.7964	265.818	349.148	525.898	444.611
1425266_a_at	Rap1gds1	RAP1, GTP-GDP dissociation stimulator 1	1.31342	1.01226	0.970999	0.748351	9.25044	9.64378	9.20798	9.22556	609.061	799.955	591.398	598.648
1426903_at	Fndc3a	fibronectin type III domain containing 3A	1.31325	1.34384	1.68541	1.72467	9.76505	10.1582	10.5181	10.9445	870.106	1142.67	1466.49	1970.73
1424314_at	Prpf3	PRP3 pre-mRNA processing factor 3 homolog (yeast)	1.31316	0.93084	1.26623	0.897569	7.97072	8.36376	8.31125	8.20786	250.857	329.415	317.641	295.673
1460737_at	Igbp1	immunoglobulin (CD79A) binding protein 1	1.31278	1.05908	1.34666	1.08642	9.22868	9.6213	9.65807	9.74088	599.942	787.59	807.918	855.653
1423703_at	Ppan	peter pan homolog (Drosophila)	1.31247	0.901281	1.33422	0.916213	8.25412	8.64641	8.67012	8.52017	305.308	400.709	407.348	367.135
1423177_a_at	Abi1	abl-interactor 1	1.31245	0.830845	1.26475	0.800649	10.3206	10.7129	10.6595	10.3921	1278.84	1678.42	1617.42	1343.83
1460688_s_at	Unc119b	unc-119 homolog B (C. elegans)	1.31237	0.936632	2.08084	1.48509	8.98701	9.37919	10.0442	9.94973	507.412	665.912	1055.84	988.937
1448760_at	Zfp68	zinc finger protein 68	1.31232	1.03265	1.12043	0.881657	8.21819	8.6103	8.38224	8.42859	297.797	390.804	333.661	344.555
1417140_a_at	Ptpn2	protein tyrosine phosphatase, non-receptor type 2	1.31212	1.49717	1.47808	1.68654	9.06225	9.45415	9.62597	10.2082	534.575	701.428	790.145	1182.98
1450963_at	Hnrnpf	heterogeneous nuclear ribonucleoprotein F	1.3119	1.10907	0.965835	0.81651	10.4252	10.8169	10.3751	10.5244	1375.02	1803.9	1328.04	1472.9
1417258_at	Cct5	chaperonin containing Tcp1, subunit 5 (epsilon)	1.3119	0.974732	1.46311	1.08708	11.6528	12.0444	12.2018	12.1649	3219.88	4224.15	4711.04	4592
1451080_at	Usp1	ubiquitin specific peptidase 1	1.31179	0.839144	1.6311	1.04341	9.73679	10.1283	10.4426	10.1896	853.227	1119.25	1391.7	1167.84
1419574_at	Zfp292	zinc finger protein 292	1.31148	0.679769	1.51342	0.784439	8.137	8.5282	8.73482	8.17793	281.502	369.185	426.032	289.603
1419575_s_at	Zfp292	zinc finger protein 292	1.31143	0.741673	1.51209	0.855153	7.95722	8.34836	8.55376	8.12262	248.521	325.918	375.785	278.709
1422489_at	Mogs	mannosyl-oligosaccharide glucosidase	1.31135	0.882837	2.49978	1.68292	9.12203	9.51309	10.4438	10.2641	557.192	730.676	1392.86	1229.67
1437279_x_at	Sdc1	syndecan 1	1.31129	1.3754	1.23597	1.2964	8.62338	9.01436	8.92903	9.38887	394.363	517.123	487.422	670.398
1416167_at	Prdx4	peroxiredoxin 4	1.31123	1.28382	1.79103	1.7536	10.2166	10.6075	11.0574	11.4179	1189.9	1560.23	2131.15	2736.02
1448417_at	Ninj1	ninjurin 1	1.31111	0.967461	1.28059	0.944937	8.95729	9.34807	9.31409	9.26636	497.063	651.705	636.532	615.82
1417773_at	Nans	N-acetylneuraminic acid synthase (sialic acid synthase)	1.31106	0.926703	3.35842	2.37385	9.04976	9.44049	10.7975	10.6877	529.967	694.819	1779.85	1649.4
1420886_a_at	Xbp1	X-box binding protein 1	1.31104	1.08065	2.74152	2.25975	12.1092	12.4999	13.5642	13.6761	4418.02	5792.21	12112.1	13089
1435454_a_at	Helz2	helicase with zinc finger 2, transcriptional coactivator	1.31103	0.592703	0.989719	0.447442	9.53936	9.93006	9.52445	8.76984	744.105	975.543	736.455	436.499
1437741_at	Rab21	RAB21, member RAS oncogene family	1.31094	1.03155	1.14336	0.899677	9.62217	10.0128	9.81544	9.86025	788.062	1033.1	901.037	929.461
1449445_x_at	Mfap1a /// Mfap1b	microfibrillar-associated protein 1A /// microfibrillar-associated protein 1B	1.31048	0.888103	1.3794	0.934812	9.88401	10.2741	10.3481	10.1769	944.894	1238.26	1303.39	1157.54
1416498_at	Ppic	peptidylprolyl isomerase C	1.31044	1.22351	0.411139	0.383865	9.45677	9.84682	8.17447	8.46549	702.704	920.85	288.909	353.482
1433688_x_at	Rpl14 /// Rpl14-ps1	ribosomal protein L14 /// ribosomal protein L14, pseudogene 1	1.31042	1.07076	1.2146	0.992461	12.5603	12.9503	12.8408	12.9394	6039.91	7914.8	7336.05	7855.13
1450241_a_at	Evi2a	ecotropic viral integration site 2a	1.31034	1.2169	0.374758	0.348035	8.78102	9.17097	7.36506	7.64827	439.898	576.416	164.855	200.613
1427358_a_at	Dapk1	death associated protein kinase 1	1.30999	1.01469	1.3115	1.01585	8.60497	8.99453	8.99618	9.01722	389.362	510.062	510.648	518.148
1430536_a_at	Erh /// LOC101056061	enhancer of rudimentary homolog (Drosophila) /// enhancer of rudimentary homolog	1.30988	0.990167	1.66469	1.25837	10.2231	10.6126	10.9584	10.9441	1195.27	1565.66	1989.75	1970.18
1452049_at	Rpl7l1	ribosomal protein L7-like 1	1.30987	1.05798	1.33533	1.07854	9.42121	9.81064	9.83841	9.91972	685.596	898.043	915.496	968.577
1423775_s_at	Prc1	protein regulator of cytokinesis 1	1.30984	0.558234	8.60454	3.66713	6.8928	7.28219	9.9979	9.15684	118.833	155.653	1022.51	570.799
1437203_at	Cbll1	Casitas B-lineage lymphoma-like 1	1.30978	0.938391	1.03219	0.739515	8.01432	8.40364	8.06003	7.96829	258.553	338.648	266.877	250.435
1454603_a_at	Cnot2	CCR4-NOT transcription complex, subunit 2	1.30965	0.98615	1.20677	0.908683	9.07736	9.46654	9.34851	9.32839	540.203	707.475	651.9	642.871
1426862_at	Aftph	aftiphilin	1.30942	1.12924	1.21867	1.05098	9.30404	9.69297	9.58935	9.7647	632.115	827.703	770.34	869.898
1424540_at	Hipk1	homeodomain interacting protein kinase 1	1.30939	1.12552	0.93288	0.801881	10.5751	10.964	10.4749	10.6455	1525.53	1997.52	1423.14	1601.77
1437773_x_at	Ddx17	DEAD (Asp-Glu-Ala-Asp) box polypeptide 17	1.30915	0.953223	1.27197	0.926152	12.0612	12.4498	12.4082	12.3391	4273.43	5594.58	5435.7	5181.43
1416102_at	Ywhaz	tyrosine 3-monooxygenase/tryptophan 5-monooxygenase activation protein, zeta polypeptide	1.30913	1.08382	1.38473	1.1464	11.0568	11.4454	11.5264	11.6425	2130.27	2788.8	2949.84	3197.09
[truncated: 8,504 more rows]

## Sheet: ATTAC+AP vs. ATTAC-Ctl
gene_symbol	gene_name	ATTAC+AP/ATTAC-Ctl	ATTAC-Ctl	ATTAC+AP
H2-Eb1	histocompatibility 2, class II antigen E beta	9.766	8.47601	11.7638	356.069	3477.37
Csn1s2a	casein alpha s2-like A	7.75398	6.79276	9.74769	110.872	859.702
Cited4	Cbp/p300-interacting transactivator, with Glu/Asp-rich carboxy-terminal domain, 4	5.7158	6.40181	8.91677	84.5546	483.297
Cpa3	carboxypeptidase A3, mast cell	5.3322	9.32427	11.739	641.039	3418.15
Ifi202b	interferon activated gene 202B	5.04255	7.75417	10.0883	215.892	1088.65
Tnfaip6	tumor necrosis factor alpha induced protein 6	4.77468	7.411	9.6664	170.189	812.6
Atf3	activating transcription factor 3	4.34077	8.49044	10.6084	359.648	1561.15
Hspa1a	heat shock protein 1A	4.2859	7.99948	10.0991	255.907	1096.79
Nov	nephroblastoma overexpressed gene	3.96407	6.71724	8.70423	105.218	417.093
Fos	FBJ osteosarcoma oncogene	3.77834	10.6162	12.5339	1569.57	5930.38
Ehf	ets homologous factor	3.74663	8.93411	10.8397	489.142	1832.63
Mmp12	matrix metallopeptidase 12	3.7183	6.2899	8.18454	78.2434	290.932
Mb	myoglobin	3.21842	10.9832	12.6695	2024.24	6514.86
Cpxm2	carboxypeptidase X 2 (M14 family)	3.15409	6.9946	8.65182	127.522	402.215
Tfcp2l1	transcription factor CP2-like 1	3.15037	7.02846	8.68398	130.55	411.282
Cyr61	cysteine rich protein 61	3.06852	8.15935	9.7769	285.898	877.282
Ccl9	chemokine (C-C motif) ligand 9	3.05051	8.20115	9.8102	294.301	897.768
Hsph1	heat shock 105kDa/110kDa protein 1	3.03277	8.8818	10.4824	471.724	1430.63
Thrsp	thyroid hormone responsive	0.332801	14.1774	12.5902	18528	6166.14
H6pd	hexose-6-phosphate dehydrogenase (glucose 1-dehydrogenase)	0.33262	10.6566	9.0685	1614.15	536.898
Mcam	melanoma cell adhesion molecule	0.332389	10.1044	8.5153	1100.81	365.899
Pon3	paraoxonase 3	0.331313	10.1197	8.52592	1112.55	368.603
Hmgcs1	3-hydroxy-3-methylglutaryl-Coenzyme A synthase 1	0.330992	10.4769	8.88181	1425.2	471.729
Cyp4v3	cytochrome P450, family 4, subfamily v, polypeptide 3	0.329372	8.88161	7.2794	471.663	155.352
Dhrs4	dehydrogenase/reductase (SDR family) member 4	0.329081	9.97045	8.36697	1003.24	330.148
Vwa8	von Willebrand factor A domain containing 8	0.328965	8.8655	7.2615	466.424	153.437
Steap4	STEAP family member 4	0.327941	12.2334	10.6249	4815.36	1579.15
Hadh	hydroxyacyl-Coenzyme A dehydrogenase	0.327882	12.9093	11.3006	7693.1	2522.43
Alad	aminolevulinate, delta-, dehydratase	0.3278	10.5262	8.91704	1474.65	483.39
Cnnm2	cyclin M2	0.327352	8.61984	7.00876	393.398	128.78
Atp1a2	ATPase, Na+/K+ transporting, alpha 2 polypeptide	0.327215	10.772	9.16034	1748.65	572.184
Echs1	enoyl Coenzyme A hydratase, short chain, 1, mitochondrial	0.326966	12.3033	10.6905	5054.37	1652.61
Dlat	dihydrolipoamide S-acetyltransferase (E2 component of pyruvate dehydrogenase complex)	0.325573	11.3147	9.69577	2547.23	829.31
Pmvk	phosphomevalonate kinase	0.325192	9.61852	7.99788	786.073	255.625
Pex16	peroxisomal biogenesis factor 16	0.324643	10.5407	8.91762	1489.58	483.582
Angptl4	angiopoietin-like 4	0.32454	11.3505	9.72698	2611.22	847.448
Chchd6	coiled-coil-helix-coiled-coil-helix domain containing 6	0.322348	9.8544	8.22109	925.699	298.398
Bckdha	branched chain ketoacid dehydrogenase E1, alpha polypeptide	0.320635	11.0842	9.4432	2171.08	696.124
Acot2	acyl-CoA thioesterase 2	0.320366	8.70727	7.06506	417.974	133.905
Cd36	CD36 antigen	0.319788	13.4126	11.7678	10904.4	3487.1
Dhrs7	dehydrogenase/reductase (SDR family) member 7	0.319323	11.5206	9.87371	2938	938.171
Sc5d	sterol-C5-desaturase (fungal ERG3, delta-5-desaturase) homolog (S. cerevisae)	0.318868	10.8978	9.2488	1907.89	608.366
Me1	malic enzyme 1, NADP(+)-dependent, cytosolic	0.318686	13.1392	11.4894	9021.85	2875.14
Ech1	enoyl coenzyme A hydratase 1, peroxisomal	0.318149	12.807	11.1548	7166.15	2279.9
Acaa2	acetyl-Coenzyme A acyltransferase 2 (mitochondrial 3-oxoacyl-Coenzyme A thiolase)	0.315532	11.9626	10.2985	3991.25	1259.37
Vegfb	vascular endothelial growth factor B	0.312968	10.6519	8.97594	1608.9	503.533
Hadhb	hydroxyacyl-Coenzyme A dehydrogenase/3-ketoacyl-Coenzyme A thiolase/enoyl-Coenzyme A hydratase (trifunctional protein), beta subunit	0.311661	13.0677	11.3858	8585.87	2675.88
Fdft1	farnesyl diphosphate farnesyl transferase 1	0.309562	10.5778	8.88608	1528.37	473.126
Dbi	diazepam binding inhibitor	0.307896	13.7203	12.0208	13496.1	4155.39
Deptor	DEP domain containing MTOR-interacting protein	0.307464	10.6758	8.97433	1635.87	502.97
Nos3	nitric oxide synthase 3, endothelial cell	0.306617	9.46472	7.75923	706.587	216.652
Hsd11b1	hydroxysteroid 11-beta dehydrogenase 1	0.303465	12.2356	10.5152	4822.49	1463.45
Slc25a20	solute carrier family 25 (mitochondrial carnitine/acylcarnitine translocase), member 20	0.302267	10.6858	8.95972	1647.23	497.903
Idi1	isopentenyl-diphosphate delta isomerase	0.298518	8.32764	6.58353	321.27	95.9047
Lpin1	lipin 1	0.297804	10.7628	9.01527	1737.55	517.449
Pank3	pantothenate kinase 3	0.295971	12.2441	10.4876	4851.06	1435.77
Ppp2r1b	protein phosphatase 2, regulatory subunit A, beta	0.29491	11.253	9.49134	2440.56	719.745
Snhg11	small nucleolar RNA host gene 11	0.292986	8.74026	6.96916	427.641	125.293
Ak2	adenylate kinase 2	0.292559	11.4904	9.71721	2877.11	841.725
Bnip3	BCL2/adenovirus E1B interacting protein 3	0.2925	12.4896	10.7161	5751.15	1682.21
Heph	hephaestin	0.291477	9.26027	7.48173	613.225	178.741
Ivd	isovaleryl coenzyme A dehydrogenase	0.291403	10.7607	8.98181	1735	505.585
Pex19	peroxisomal biogenesis factor 19	0.291138	10.5082	8.72798	1456.41	424.016
Bscl2	Berardinelli-Seip congenital lipodystrophy 2 homolog (seipin)	0.290747	12.1111	10.329	4424.01	1286.27
Pfkfb3	6-phosphofructo-2-kinase/fructose-2,6-biphosphatase 3	0.290628	11.0168	9.23406	2072.01	602.185
Elovl6	ELOVL family member 6, elongation of long chain fatty acids (yeast)	0.289563	12.3964	10.6084	5391.4	1561.15
Acox1	acyl-Coenzyme A oxidase 1, palmitoyl	0.289287	11.6943	9.90483	3313.77	958.63
Acly	ATP citrate lyase	0.288405	12.7999	11.006	7130.88	2056.58
Eif4ebp1	eukaryotic translation initiation factor 4E binding protein 1	0.287966	11.6749	9.87886	3269.58	941.528
Sult1a1	sulfotransferase family 1A, phenol-preferring, member 1	0.287636	10.7646	8.96693	1739.69	500.398
Klhl2	kelch-like 2, Mayven	0.285972	9.90117	8.09512	956.2	273.447
Cyb5b	cytochrome b5 type B	0.285553	10.3102	8.50201	1269.62	362.543
Fabp5	fatty acid binding protein 5, epidermal	0.284029	12.1515	10.3356	4549.39	1292.16
Acsl1	acyl-CoA synthetase long-chain family member 1	0.282044	13.775	11.949	14018.2	3953.75
Fgfrl1	fibroblast growth factor receptor-like 1	0.281445	9.86565	8.03657	932.945	262.572
Uck1	uridine-cytidine kinase 1	0.278922	11.0442	9.20212	2111.69	588.997
Ghr	growth hormone receptor	0.27878	13.2127	11.3699	9493.05	2646.48
Gbe1	glucan (1,4-alpha-), branching enzyme 1	0.276049	9.9271	8.0701	973.541	268.745
G6pd2	glucose-6-phosphate dehydrogenase 2	0.274767	9.9553	8.09158	992.759	272.778
Fam73b	family with sequence similarity 73, member B	0.274333	9.85506	7.98905	926.121	254.065
Tlcd1	TLC domain containing 1	0.273723	9.74209	7.87288	856.369	234.408
Sod3	superoxide dismutase 3, extracellular	0.272959	9.74597	7.87273	858.678	234.384
Bckdhb	branched chain ketoacid dehydrogenase E1, beta polypeptide	0.269245	11.4754	9.58241	2847.38	766.642
Apcdd1	adenomatosis polyposis coli down-regulated 1	0.266761	10.5844	8.67801	1535.39	409.582
Acat2	acetyl-Coenzyme A acetyltransferase 2	0.266642	11.4652	9.55818	2827.29	753.876
Lpl	lipoprotein lipase	0.265625	13.536	11.6235	11878.2	3155.15
Por	P450 (cytochrome) oxidoreductase	0.265519	10.492	8.57893	1440.19	382.398
Slc25a10	solute carrier family 25 (mitochondrial carrier, dicarboxylate transporter), member 10	0.264886	11.5517	9.63515	3002	795.188
Fam195a	family with sequence similarity 195, member A	0.262008	10.5794	8.64709	1530.09	400.898
Mecr	mitochondrial trans-2-enoyl-CoA reductase	0.261357	9.71279	7.77688	839.155	219.319
Mccc1	methylcrotonoyl-Coenzyme A carboxylase 1 (alpha)	0.261163	10.8728	8.93579	1875.12	489.712
Adipor2	adiponectin receptor 2	0.261047	12.2568	10.3191	4893.87	1277.53
Car5b	carbonic anhydrase 5b, mitochondrial	0.26047	9.39528	7.45446	673.379	175.395
Pla2g16	phospholipase A2, group XVI	0.25987	12.8657	10.9215	7463.73	1939.6
Cyp2e1	cytochrome P450, family 2, subfamily e, polypeptide 1	0.257521	12.7635	10.8063	6953.58	1790.69
Pfkl	phosphofructokinase, liver, B-type	0.256744	9.84173	7.88013	917.605	235.589
Chpt1	choline phosphotransferase 1	0.25645	12.9645	11.0012	7992.9	2049.78
Pcca	propionyl-Coenzyme A carboxylase, alpha polypeptide	0.254079	11.0198	9.04314	2076.28	527.541
Slc25a19	solute carrier family 25 (mitochondrial thiamine pyrophosphate carrier), member 19	0.253655	9.63689	7.65783	796.144	201.946
Fzd4	frizzled homolog 4 (Drosophila)	0.252158	10.7879	8.80034	1768.05	445.828
Cpt2	carnitine palmitoyltransferase 2	0.252143	11.6219	9.6342	3151.62	794.661
Ak2	adenylate kinase 2	0.250897	11.0648	9.06999	2142.11	537.45
Clybl	citrate lyase beta like	0.249904	10.1742	8.17365	1155.42	288.744
Tkt	transketolase	0.249474	13.5878	11.5847	12312.1	3071.54
Eepd1	endonuclease/exonuclease/phosphatase family domain containing 1	0.249454	9.75889	7.75574	866.401	216.127
Pdk1	pyruvate dehydrogenase kinase, isoenzyme 1	0.248816	8.76372	6.75687	434.653	108.149
Rhbdl1	rhomboid, veinlet-like 1 (Drosophila)	0.246874	9.39719	7.37903	674.273	166.46
Mmd	monocyte to macrophage differentiation-associated	0.24568	12.7934	10.7682	7098.77	1744.03
Decr1	2,4-dienoyl CoA reductase 1, mitochondrial	0.24437	12.1932	10.1604	4683.05	1144.4
Echdc1	enoyl Coenzyme A hydratase domain containing 1	0.243082	10.6913	8.65086	1653.54	401.946
Pank1	pantothenate kinase 1	0.241815	9.30683	7.25881	633.339	153.151
Sorbs1	sorbin and SH3 domain containing 1	0.238623	12.1711	10.1039	4611.81	1100.48
Asns	asparagine synthetase	0.238271	10.1056	8.03624	1101.74	262.512
Letmd1	LETM1 domain containing 1	0.23692	10.0336	7.95605	1048.11	248.319
Slc25a35	solute carrier family 25, member 35	0.236222	9.3655	7.28371	659.624	155.818
Phlda3	pleckstrin homology-like domain, family A, member 3	0.235378	11.9587	9.87175	3980.4	936.898
Rasgrp2	RAS, guanyl releasing protein 2	0.234926	8.40335	6.31363	338.579	79.5411
Ivd	isovaleryl coenzyme A dehydrogenase	0.233578	10.1022	8.00414	1099.15	256.737
Fasn	fatty acid synthase	0.231435	14.0998	11.9885	17557.4	4063.39
Palmd	palmdelphin	0.229644	9.89737	7.77484	953.688	219.008
Mettl7a1	methyltransferase like 7A1	0.229098	12.1417	10.0158	4518.77	1035.24
Aldh6a1	aldehyde dehydrogenase family 6, subfamily A1	0.228801	12.1112	9.98336	4424.17	1012.25
Aspa	aspartoacylase	0.228456	10.0572	7.92723	1065.44	243.407
Ehhadh	enoyl-Coenzyme A, hydratase/3-hydroxyacyl Coenzyme A dehydrogenase	0.227044	9.61951	7.48056	786.616	178.596
Nudt7	nudix (nucleoside diphosphate linked moiety X)-type motif 7	0.225626	11.0673	8.9193	2145.8	484.148
Retsat	retinol saturase (all trans retinol 13,14 reductase)	0.224715	10.2888	8.13497	1250.94	281.105
Art3	ADP-ribosyltransferase 3	0.222847	11.1239	8.95804	2231.68	497.324
Hoxc8	homeobox C8	0.222209	9.83578	7.66577	913.83	203.061
Igha	immunoglobulin heavy constant alpha	0.221554	13.3687	11.1944	10577.1	2343.4
Slc25a10	solute carrier family 25 (mitochondrial carrier, dicarboxylate transporter), member 10	0.220044	10.0287	7.84456	1044.58	229.852
Scp2	sterol carrier protein 2, liver	0.219054	8.56481	6.37417	378.673	82.95
Aacs	acetoacetyl-CoA synthetase	0.218838	10.7351	8.543	1704.42	372.992
Fah	fumarylacetoacetate hydrolase	0.217326	10.9579	8.7558	1989.05	432.273
Gsta4	glutathione S-transferase, alpha 4	0.216952	10.691	8.48646	1653.16	358.657
Slc24a3	solute carrier family 24 (sodium/potassium/calcium exchanger), member 3	0.215255	10.2484	8.03252	1216.4	261.836
Cdo1	cysteine dioxygenase 1, cytosolic	0.214481	13.3038	11.0828	10112.4	2168.91
Mest	mesoderm specific transcript	0.213582	8.42077	6.19364	342.693	73.1931
Gpd2	glycerol phosphate dehydrogenase 2, mitochondrial	0.213185	11.69	9.4602	3304.06	704.375
Acad11	acyl-Coenzyme A dehydrogenase family, member 11	0.211514	11.1147	8.8735	2217.43	469.018
Ifi27l2a	interferon, alpha-inducible protein 27 like 2A	0.211134	13.7517	11.508	13793.9	2912.36
Gnai1	guanine nucleotide binding protein (G protein), alpha inhibiting 1	0.205645	11.8433	9.56152	3674.4	755.621
Cdkn2c	cyclin-dependent kinase inhibitor 2C (p18, inhibits CDK4)	0.204668	11.3261	9.03744	2567.38	525.46
Cd1d1	CD1d1 antigen	0.204327	12.242	9.95097	4844.12	989.785
Slc1a5	solute carrier family 1 (neutral amino acid transporter), member 5	0.201594	12.604	10.2935	6225.48	1255.02
Dgat1	diacylglycerol O-acyltransferase 1	0.201235	11.6462	9.33317	3205.24	645.009
Mgll	monoglyceride lipase	0.200104	12.4471	10.1259	5583.9	1117.36
Cebpa	CCAAT/enhancer binding protein (C/EBP), alpha	0.199427	11.8899	9.56383	3795.02	756.831
Acaa1b	acetyl-Coenzyme A acyltransferase 1B	0.198085	9.98355	7.64775	1012.39	200.54
Pcx	pyruvate carboxylase	0.191277	12.416	10.0298	5465.1	1045.35
Scd1	stearoyl-Coenzyme A desaturase 1	0.189165	13.0339	10.6316	8386.48	1586.43
Tspan12	tetraspanin 12	0.188171	10.0803	7.67044	1082.64	203.72
Hnmt	histamine N-methyltransferase	0.187662	9.01228	6.59848	516.375	96.9038
Adipoq	adiponectin, C1Q and collagen domain containing	0.185271	14.3958	11.9635	21555.7	3993.65
Hibch	3-hydroxyisobutyryl-Coenzyme A hydrolase	0.179883	11.1039	8.62902	2200.92	395.908
Ywhag	tyrosine 3-monooxygenase/tryptophan 5-monooxygenase activation protein, gamma polypeptide	0.17753	9.56259	7.06873	756.183	134.245
Fam213a	family with sequence similarity 213, member A	0.172035	11.6074	9.06817	3120.15	536.773
Pygl	liver glycogen phosphorylase	0.17198	12.3288	9.78911	5144.45	884.742
Ffar2	free fatty acid receptor 2	0.171647	9.30324	6.76076	631.763	108.44
Hp	haptoglobin	0.17133	12.1073	9.56212	4412.17	755.937
Eci3	enoyl-Coenzyme A delta isomerase 3	0.167395	8.67831	6.09964	409.667	68.5763
Pnpla2	patatin-like phospholipase domain containing 2	0.166848	13.0563	10.4729	8517.9	1421.2
Gm3470 /// Rbpms2	predicted gene 3470 /// RNA binding protein with multiple splicing 2	0.166821	10.3647	7.78111	1318.55	219.962
Dgat2	diacylglycerol O-acyltransferase 2	0.166182	13.7388	11.1496	13670.4	2271.77
Tmem120b	transmembrane protein 120B	0.161881	11.1566	8.52959	2282.8	369.542
Tenm4	teneurin transmembrane protein 4	0.161435	9.93153	7.30056	976.537	157.648
Rgcc	regulator of cell cycle	0.161003	11.1326	8.49772	2245.1	361.468
Immp2l	IMP2 inner mitochondrial membrane peptidase-like (S. cerevisiae)	0.156741	9.35105	6.6775	653.049	102.36
Acss2	acyl-CoA synthetase short-chain family member 2	0.154608	11.6647	8.97142	3246.65	501.957
Ephx2	epoxide hydrolase 2, cytoplasmic	0.151985	11.9839	9.26589	4050.52	615.616
Aoc3	amine oxidase, copper containing 3	0.149409	13.0261	10.2834	8341.42	1246.28
Smoc1	SPARC related modular calcium binding 1	0.149364	11.0727	8.32958	2153.81	321.701
Chn1	chimerin 1	0.148195	8.41531	5.66088	341.398	50.5934
Gstz1	glutathione transferase zeta 1 (maleylacetoacetate isomerase)	0.138576	11.7908	8.93957	3543.15	490.998
Rbp4	retinol binding protein 4, plasma	0.136321	12.5845	9.70962	6142.19	837.309
Cfd	complement factor D (adipsin)	0.129761	14.6738	11.7277	26136.8	3391.54
Plin4	perilipin 4	0.129607	13.3243	10.3766	10257.1	1329.4
Gpd1	glycerol-3-phosphate dehydrogenase 1 (soluble)	0.113755	11.0488	7.91276	2118.4	240.978
Aldh1l1	aldehyde dehydrogenase 1 family, member L1	0.107961	10.4507	7.2393	1399.52	151.094
Adig	adipogenin	0.106284	11.8245	8.5905	3626.87	385.477
Amy1	amylase 1, salivary	0.106013	11.749	8.51131	3441.91	364.889
Adhfe1	alcohol dehydrogenase, iron containing, 1	0.102607	11.1785	7.89366	2317.68	237.81
Arxes1	adipocyte-related X-chromosome expressed sequence 1	0.0902741	11.8391	8.36953	3663.66	330.734
Sncg	synuclein, gamma	0.088998	12.5309	9.0408	5917.98	526.688
Lgals12	lectin, galactose binding, soluble 12	0.0638888	11.2938	7.32552	2510.59	160.399
Npr3	natriuretic peptide receptor 3	0.0616036	11.2578	7.23694	2448.67	150.847
Ces1d	carboxylesterase 1D	0.0551806	12.1958	8.01615	4691.54	258.882
Elovl3	elongation of very long chain fatty acids (FEN1/Elo2, SUR4/Elo3, yeast)-like 3	0.0419236	10.3367	5.76061	1293.17	54.2145
Tmem45b	transmembrane protein 45b	0.0370231	12.3733	7.61789	5305.68	196.433
Rps9	ribosomal protein S9	0.0365921	12.2542	7.4819	4885.27	178.762
Cidea	cell death-inducing DNA fragmentation factor, alpha subunit-like effector A	0.022314	12.8381	7.35224	7322.65	163.398

## Sheet: NeuT-ATTAC+AP vs NeuT-ATTAC-Ctl
Supplementary Table 2. Differentially expressed genes in tumors from NeuT/ATTAC mice following AP21087 treatment for 4 months vs. tumors from NeuT/ATTAC mice treated with
vehicle for 5.5 months. The median time for tumor formation in AP21087-treated and vehicle-treated NeuT/ATTAC mice was 4 and 5.5 months, respectively (see Figure 2).
Shown are genes with ≥3-fold change in expression and a raw score ≥300 in AP21087- or vehicle-treated mice. Interaction analysis of the highlighted genes is presented in Figure 5.
			Log2		Raw Score
Gene Symbol	Gene Name	AP/Ctl	NeuT-ATTAC-Ctl	NeuT-ATTAC+AP	NeuT-ATTAC-Ctl	NeuT-ATTAC+AP
Adhesion/ECM
Clca1	chloride channel calcium activated 1	14.9487	8.19179	12.0937	292.398	4370.96
Clca2	chloride channel calcium activated 2	14.2002	8.70252	12.5304	416.6	5915.79
Ceacam10	carcinoembryonic antigen-related cell adhesion molecule 10	5.40967	9.44529	11.8808	697.133	3771.26
Krt19	keratin 19	4.72724	7.29213	9.53313	156.729	740.898
Cpe	carboxypeptidase E	3.19791	10.7841	12.4612	1763.31	5638.9
Differentiation/Development
Wap	whey acidic protein	35.8377	6.6127	11.7761	97.8632	3507.2
Csn1s1	casein alpha s1	16.7588	10.2339	14.3008	1204.25	20181.7
Ltf	lactotransferrin	20.1253	8.42127	12.7522	342.81	6899.15
Csn1s2a	casein alpha s2-like A	8.44446	11.4802	14.5582	2856.85	24124.5
Csn2	casein beta	8.13571	11.3413	14.3656	2594.65	21109.3
Mfge8	milk fat globule-EGF factor 8 protein	6.00133	11.4939	14.0792	2884.03	17308
Inflammation/Immunity
Igk-V28	immunoglobulin kappa chain variable 28	23.6625	7.70424	12.2688	208.549	4934.77
Igj	immunoglobulin joining chain	14.6798	5.50142	9.37717	45.2994	664.984
Saa1	serum amyloid A 1	13.7493	4.8919	8.67318	29.6898	408.214
Sftpd	surfactant associated protein D	13.0768	6.54879	10.2577	93.6231	1224.29
Cd14	CD14 antigen	8.70801	8.95898	12.0813	497.648	4333.52
Ighm	immunoglobulin heavy constant mu	6.8017	6.74067	9.50656	106.941	727.378
Btn1a1	butyrophilin, subfamily 1, member A1	6.00675	9.2533	11.8399	610.269	3665.73
H2-Eb1	histocompatibility 2, class II antigen E beta	4.4622	7.5164	9.67415	183.088	816.977
Chil1	chitinase-like 1	3.83088	11.336	13.2737	2585.15	9903.4
Ltb	lymphotoxin B	3.72475	7.12406	9.0212	139.494	519.581
Cxcl1	chemokine (C-X-C motif) ligand 1	3.56637	6.55937	8.39383	94.312	336.352
H2-Ab1	histocompatibility 2, class II antigen A, beta 1	3.12947	8.2997	9.94562	315.107	986.117
Ly6d	lymphocyte antigen 6 complex, locus D	3.00946	7.11478	8.70429	138.6	417.112
Ccl5	chemokine (C-C motif) ligand 5	3	7.35	8.92494	162	486
Aif1l	allograft inflammatory factor 1-like	0.321571	9.19485	7.55806	586.037	188.453
Rsad2	radical S-adenosyl methionine domain containing 2	0.319239	10.588	8.94071	1539.24	491.385
Usp18	ubiquitin specific peptidase 18	0.305544	10.7141	9.00352	1679.8	513.252
Tnfrsf19	tumor necrosis factor receptor superfamily, member 19	0.276917	9.07239	7.21992	538.347	149.077
Ifi27l2a	interferon, alpha-inducible protein 27 like 2A	0.26835	11.7997	9.90188	3565.02	956.675
Cfd	complement factor D (adipsin)	0.197087	10.7865	8.44336	1766.23	348.101
Invasion/Motility
Spp1	secreted phosphoprotein 1 (osteopontin)	11.8115	10.5262	14.0884	1474.73	17418.8
Slpi	secretory leukocyte peptidase inhibitor	3.63044	8.79976	10.6599	445.648	1617.9
Srgn	serglycin	3.19901	9.433	11.1106	691.219	2211.21
Enpp2	ectonucleotide pyrophosphatase/phosphodiesterase 2	3.246	6.58314	8.2818	95.8786	311.222
Serpina1b	serine (or cysteine) preptidase inhibitor, clade A, member 1B	3.04018	6.86761	8.47176	116.777	355.021
S100a6	S100 calcium binding protein A6 (calcyclin)	3.00526	9.88973	11.4772	948.648	2850.93
Serpini1	serine (or cysteine) peptidase inhibitor, clade I, member 1	0.208443	8.54193	6.27965	372.715	77.6898
Metabolism
Pla2g7	phospholipase A2, group VII (platelet-activating factor acetylhydrolase, plasma)	3.74188	7.8994	9.80317	238.758	893.403
Atp1a2	ATPase, Na+/K+ transporting, alpha 2 polypeptide	3.22714	7.36543	9.05568	164.898	532.148
Car2	carbonic anhydrase 2	3.24298	9.82582	11.5231	907.544	2943.15
Atp6v1c2	ATPase, H+ transporting, lysosomal V1 subunit C2	3.18935	9.51722	11.1905	732.773	2337.07
Arg1	arginase, liver	0.321655	12.4257	10.7893	5501.9	1769.72
Car3	carbonic anhydrase 3	0.308145	12.2971	10.5988	5032.81	1550.84
Ak4	adenylate kinase 4	0.27634	8.52374	6.66826	368.046	101.706
Cox8b	cytochrome c oxidase subunit VIIIb	0.275109	9.02441	7.16249	520.737	143.26
Fabp4	fatty acid binding protein 4, adipocyte	0.264129	11.9328	10.0121	3909.59	1032.64
Apol9a/Apol9b	apolipoprotein L 9a/apolipoprotein L 9b	0.245506	10.895	8.86888	1904.3	467.518
Adipoq	adiponectin, C1Q and collagen domain containing	0.231623	9.45072	7.34057	699.763	162.081
Amy1	amylase 1, salivary	0.0509175	9.31085	5.01515	635.102	32.3378
Proliferation
Bex1	brain expressed gene 1	4.58463	6.47455	8.67135	88.9267	407.696
Basp1	brain abundant, membrane attached signal protein 1	4.26075	9.21528	11.3064	594.398	2532.58
Hspa1a	heat shock protein 1A	3.73041	8.44734	10.3467	349.063	1302.15
Clu	clusterin	3.38825	11.0579	12.8185	2131.9	7223.4
Cd52	CD52 antigen	2.97923	8.83383	10.4088	456.297	1359.41
Cdc25b	cell division cycle 25B	0.341281	8.58022	7.02925	382.739	130.622
Esm1	endothelial cell-specific molecule 1	0.344949	8.70614	7.1706	417.648	144.067
Nov	nephroblastoma overexpressed gene	0.327633	8.23094	6.62109	300.441	98.4345
Tpx2	TPX2, microtubule-associated protein homolog (Xenopus laevis)	0.307976	9.32839	7.62928	642.871	197.989
Signaling
Cytip	cytohesin 1 interacting protein	3.80169	7.47453	9.40117	177.852	676.138
Ramp1	receptor (calcitonin) activity modifying protein 1	3.57467	9.21681	11.0546	595.026	2127.02
Lrg1	leucine-rich alpha-2-glycoprotein 1	3.15366	7.97421	9.63123	251.464	793.03
Dhh	desert hedgehog	0.263461	8.74042	6.81608	427.69	112.679
Transcription/Translation
Rps9	ribosomal protein S9	32.4677	7.63043	12.6514	198.148	6433.4
Cebpd	CCAAT/enhancer binding protein (C/EBP), delta	4.31212	8.40153	10.5099	338.152	1458.15
Transport
Cp	ceruloplasmin	4.99844	10.7444	13.0658	1715.43	8574.46
Plp2	proteolipid protein 2	3.28726	9.30922	11.0261	634.387	2085.4
