# Supplementary material for: MMTV-NeuT/ATTAC mice: a new model for studying the stromal tumor microenvironment
Source: Oncotarget. 2018 Jan 15;9(8):8042–53. doi: 10.18632/oncotarget.24233 (PMC5814280; doi:10.18632/oncotarget.24233)
Supplement: Supplementary file 3 [file oncotarget-09-8042-s003.xlsx]

## Sheet: Supp Table 1
Supplementary Table 3: Differentially expressed genes in the mammary gland of NeuT/ATTAC mice following AP21087 treatment for four weeks. Mice were treated as in Figure S2.
Shown are genes with ≥3-fold change in expression and a raw score ≥300 in AP21087-treated or vehicle-treated mice.
		Fold Change	Log 2		Raw Score
Gene Symbol	Gene Title	AP/Ctl	NeuT-ATTAC-Ctl	NeuT-ATTAC+AP	NeuT-ATTAC-Ctl	NeuT-ATTAC+AP
Adhesion/ECM
Ms4a4b	membrane-spanning 4-domains, subfamily A, member 4B	56.8859	4.87	10.7	29.2426	1663.49
Sprr1a	small proline-rich protein 1A	6.45313	6.35	9.04	81.5719	526.394
Nov	nephroblastoma overexpressed gene	4.31691	6.3	8.41	78.7932	340.144
Myoc	myocilin	4.28709	7.57	9.67	190.019	814.629
Col8a1	collagen, type VIII, alpha 1	3.94493	7.69	9.67	206.5	814.629
Dmkn	dermokine	3.91768	6.66	8.63	101.125	396.177
Itgbl1	integrin, beta-like 1	3.70635	6.69	8.58	103.25	382.681
Npnt	nephronectin	3.09513	7.09	8.72	136.239	421.679
Lpxn	leupaxin	3.07375	7.76	9.38	216.767	666.287
Ms4a4d	membrane-spanning 4-domains, subfamily A, member 4D	3.07375	9.12	10.74	556.408	1710.26
Col14a1	collagen, type XIV, alpha 1	3.03143	8.53	10.13	369.646	1120.56
Ms4a7	membrane-spanning 4-domains, subfamily A, member 7	2.9897	9.28	10.86	621.668	1858.6
Tspan8	tetraspanin 8	2.96905	8.74	10.31	427.565	1269.46
Pcolce2	procollagen C-endopeptidase enhancer 2	2.96905	9.85	11.42	922.88	2740.08
Col5a3	collagen, type V, alpha 3	0.30566	10.52	8.81	1468.37	448.822
Differentiation/Development
Krtap6-5	keratin associated protein 6-5	15.0324	4.44	8.35	21.7057	326.288
Krtap8-1	keratin associated protein 8-1	7.83536	6.95	9.92	123.64	968.763
Krtap15	keratin associated protein 15	7.78124	5.5	8.46	45.2548	352.139
Tchh	trichohyalin	5.9794	6.99	9.57	127.116	760.076
Krt15	keratin 15	4.53154	6.76	8.94	108.383	491.143
Krt25	keratin 25	4.05584	8.1	10.12	274.374	1112.82
Krt27	keratin 27	4.31691	7.02	9.13	129.787	560.278
Krt77	keratin 77	3.89062	6.69	8.65	103.25	401.707
Aebp1	AE binding protein 1	3.55537	9.9	11.73	955.426	3396.89
Krt33a	keratin 33A	3.41054	6.78	8.55	109.896	374.806
Krt10	keratin 10	3.05252	7.51	9.12	182.278	556.408
Lace1	lactation elevated 1	0.297302	9.89	8.14	948.826	282.088
Alb	albumin	0.273573	8.55	6.66	374.806	101.125
Fam213a	family with sequence similarity 213, member A	0.273573	11.66	9.78	3236.01	879.171
Mest	mesoderm specific transcript	0.153893	9.71	6.99	837.532	127.116
Tenm4	teneurin transmembrane protein 4	0.1	10.46	7.17	1408.55	144.007
Nnat	neuronatin	0.0275845	11.52	6.34	2936.74	81.0084
Inflammation/Immunity
Mndal	myeloid nuclear differentiation antigen like	23.1	5.24	10.09	61	1410
Ighg1	immunoglobulin heavy constant gamma 1	10.8528	7.27	10.71	154.343	1675.06
Ighg	Immunoglobulin heavy chain (gamma polypeptide)	7.67411	7.54	10.48	186.108	1428.22
Igk	immunoglobulin kappa chain complex	5.20537	7.54	9.92	186.108	968.763
Ighm	immunoglobulin heavy constant mu	4.99332	9.31	11.63	634.73	3169.41
Ighg3	Immunoglobulin heavy constant gamma 3	4.43828	7.76	9.91	216.767	962.071
Iglv1	immunoglobulin lambda variable 1	4.43828	6.47	8.62	88.647	393.44
S100a8	S100 calcium binding protein A8 (calgranulin A)	4.16986	9.02	11.08	519.147	2164.77
Ifi203	interferon activated gene 203	4.14106	8.34	10.39	324.034	1341.84
Mpeg1	macrophage expressed gene 1	4.11246	9.61	11.65	781.445	3213.66
Ifi44	interferon-induced protein 44	4	7.36	9.36	164.279	657.114
Igkv8-30	immunoglobulin kappa chain variable 8-30	3.94493	10.57	12.55	1520.15	5996.9
Clec4n	C-type lectin domain family 4, member n	3.89062	6.54	8.5	93.0542	362.039
Igk-V1	immunoglobulin kappa chain variable 1 (V1)	3.81055	7.38	9.31	166.572	634.73
Lgals7	lectin, galactose binding, soluble 7	3.50642	9.15	10.96	568.1	1992
Cd84	CD84 antigen	3.45815	7.25	9.04	152.219	526.394
Ccl8	chemokine (C-C motif) ligand 8	3.29436	10.52	12.24	1468.37	4837.35
Igj	immunoglobulin joining chain	3.29436	9.51	11.23	729.114	2401.97
S100a9	S100 calcium binding protein A9 (calgranulin B)	3.29436	8.95	10.67	494.559	1629.26
Lilrb4	leukocyte immunoglobulin-like receptor, subfamily B, member 4	3.05252	9.17	10.78	576.03	1758.34
Cd83	CD83 antigen	3.03143	8.92	10.52	484.382	1468.37
Cd48	CD48 antigen	2.96905	9.31	10.88	634.73	1884.54
Ngfr	nerve growth factor receptor (TNFR superfamily, member 16)	0.348686	9.44	7.89	694.581	237.207
Mmd	monocyte to macrophage differentiation-associated	0.348686	13.06	11.48	8539.88	2856.44
Vwa8	von Willebrand factor A domain containing 8	0.297302	9.48	7.71	714.109	209.383
Cd36	CD36 antigen	0.273573	11.49	9.61	2876.3	781.445
Orm1	orosomucoid 1	0.244855	11.99	9.96	4067.71	995.999
Cd1d1	CD1d1 antigen	0.238159	12.39	10.3	5367.37	1260.69
Mmd2	monocyte to macrophage differentiation-associated 2	0.118257	9.85	6.74	922.88	106.891
Invasion/Motility
Mmp12	matrix metallopeptidase 12	16	6.49	10.49	89.8845	1438.15
Gpnmb	glycoprotein (transmembrane) nmb	10.5561	8.05	11.45	265.028	2797.65
Pyhin1	pyrin and HIN domain family, member 1	7.56846	6.79	9.71	110.661	837.532
Pcdha1	protocadherin alpha 1	6.27667	6.2	8.85	73.5167	461.44
Mybph	myosin binding protein H	5.02805	7.68	10.01	205.074	1031.12
Mcpt4	mast cell protease 4	4.85678	8.37	10.65	330.842	1606.83
Cma1	chymase 1, mast cell	4.37717	8.54	10.67	372.217	1629.26
Wfdc18	WAP four-disulfide core domain 18	4.05584	11.25	13.27	2435.5	9877.98
Lmod2	leiomodin 2 (cardiac)	3.91768	7.66	9.63	202.251	792.353
Mmp11	matrix metallopeptidase 11	3.83706	7.3	9.24	157.586	604.668
Cmya5	cardiomyopathy associated 5	3.73213	10.02	11.92	1038.29	3875.05
Myom2	myomesin 2	3.70635	9.12	11.01	556.408	2062.24
Myot	myotilin	3.55537	10.02	11.85	1038.29	3691.52
Smpx	small muscle protein, X-linked	3.5801	10.12	11.96	1112.82	3983.99
Tpm2	tropomyosin 2, beta	3.50642	8.76	10.57	433.534	1520.15
Myf6	myogenic factor 6	3.45815	7.08	8.87	135.298	467.882
Pdlim3	PDZ and LIM domain 3	3.34035	9.53	11.27	739.292	2469.49
Ryr1	ryanodine receptor 1, skeletal muscle	3.34035	10.1	11.84	1097.5	3666.02
Tcap	titin-cap	3.34035	10.92	12.66	1937.53	6472.02
Sln	sarcolipin	3.34035	7.05	8.79	132.514	442.643
Ldb3	LIM domain binding 3	3.34035	10.14	11.88	1128.35	3769.09
Actn2	actinin alpha 2	3.31728	8.94	10.67	491.143	1629.26
Pdlim5	PDZ and LIM domain 5	3.27161	9.45	11.16	699.413	2288.2
Mmp3	matrix metallopeptidase 3	3.18215	9.34	11.01	648.067	2062.24
Tmod4	tropomodulin 4	3.07375	9.27	10.89	617.374	1897.65
Txlnb	taxilin beta	2.9897	8.26	9.84	306.555	916.506
Myom1	myomesin 1	2.96905	9.47	11.04	709.176	2105.58
Dmtn	dematin actin binding protein	0.348686	9.13	7.6	560.278	194.012
Cldn15	claudin 15	0.348686	8.37	6.83	330.842	113.772
Wfdc21	WAP four-disulfide core domain 21	0.258816	9.77	7.79	873.098	221.322
Rhbdl1	rhomboid, veinlet-like 1 (Drosophila)	0.246558	9.6	7.58	776.047	191.341
Serpina3c	serine (or cysteine) peptidase inhibitor, clade A, member 3C	0.231647	9.99	7.86	1016.93	232.325
Prtn3	proteinase 3	0.204476	10.08	7.77	1082.39	218.275
Pm20d1	peptidase M20 domain containing 1	0.193446	9.1	6.73	548.748	106.153
Timp4	tissue inhibitor of metalloproteinase 4	0.153893	9.94	7.24	982.286	151.167
Metabolism
Car6	carbonic anhydrase 6	15.0324	4.92	8.83	30.2738	455.087
Aox3	aldehyde oxidase 3	4.95883	6.41	8.72	85.0359	421.679
Ckmt2	creatine kinase, mitochondrial 2	4.43828	9.43	11.58	689.784	3061.45
Cybb	cytochrome b-245, beta polypeptide	4.11246	7.6	9.64	194.012	797.865
Lepr	leptin receptor	4.02782	7.35	9.36	163.144	657.114
Apol9a	apolipoprotein L 9a	4	6.29	8.29	78.249	312.996
Alox12e	arachidonate lipoxygenase, epidermal	3.97237	6.83	8.82	113.772	451.944
Penk	preproenkephalin	3.89062	10.06	12.02	1067.48	4153.18
Apod	apolipoprotein D	3.83706	10.28	12.22	1243.34	4770.75
Mb	myoglobin	3.55537	10.53	12.36	1478.58	5256.91
Apobec2	apolipoprotein B mRNA editing enzyme, catalytic polypeptide 2	3.68075	10.32	12.2	1278.29	4705.07
Pygm	muscle glycogen phosphorylase	3.605	10.55	12.4	1499.22	5404.7
Plac8	placenta-specific 8	3.55537	10.69	12.52	1652	5873.48
Atp1b1	ATPase, Na+/K+ transporting, beta 1 polypeptide	3.38698	10.08	11.84	1082.39	3666.02
Fgg	fibrinogen gamma chain	3.38698	7.5	9.26	181.019	613.109
Neu2	neuraminidase 2	3.29436	8.36	10.08	328.557	1082.39
Hal	histidine ammonia lyase	3.20428	8.67	10.35	407.315	1305.15
Oasl2	2'-5' oligoadenylate synthetase-like 2	3.09513	8.9	10.53	477.713	1478.58
Inmt	indolethylamine N-methyltransferase	3.07375	10.6	12.22	1552.09	4770.75
Phka1	phosphorylase kinase alpha 1	3.07375	8.84	10.46	458.253	1408.55
Cox6a2	cytochrome c oxidase subunit VIa polypeptide 2	2.96905	10.6	12.17	1552.09	4608.24
Bckdha	branched chain ketoacid dehydrogenase E1, alpha polypeptide	0.348686	11.65	10.13	3213.66	1120.56
Cpt1b	carnitine palmitoyltransferase 1b, muscle	0.348686	10.86	9.34	1858.6	648.067
Hmgcs1	3-hydroxy-3-methylglutaryl-Coenzyme A synthase 1	0.348686	11.21	9.69	2368.9	826.001
Acadvl	acyl-Coenzyme A dehydrogenase, very long chain	0.348686	13.04	11.51	8422.31	2916.45
Pfkfb3	6-phosphofructo-2-kinase/fructose-2,6-biphosphatase 3	0.348686	11.58	10.05	3061.45	1060.11
Dhrs4	dehydrogenase/reductase (SDR family) member 4	0.348686	10.77	9.23	1746.2	600.491
Lipt1	lipoyltransferase 1	0.348686	8.76	7.22	433.534	149.086
Ldhb	lactate dehydrogenase B	0.348686	12.06	10.52	4269.94	1468.37
Elovl6	ELOVL family member 6, elongation of long chain fatty acids (yeast)	0.348686	13.26	11.71	9809.75	3350.13
Pgd	phosphogluconate dehydrogenase	0.348686	12.36	10.81	5256.91	1795.29
Me1	malic enzyme 1, NADP(+)-dependent, cytosolic	0.348686	13.47	11.92	11346.8	3875.05
Lpgat1	lysophosphatidylglycerol acyltransferase 1	0.348686	11.44	9.88	2778.33	942.272
Lpin1	lipin 1	0.348686	11.36	9.8	2628.46	891.444
Dpyd	dihydropyrimidine dehydrogenase	0.348686	9.43	7.86	689.784	232.325
Foxred1	FAD-dependent oxidoreductase domain containing 1	0.348686	8.76	7.19	433.534	146.018
Bckdhb	branched chain ketoacid dehydrogenase E1, beta polypeptide	0.348686	11.94	10.36	3929.15	1314.23
Asns	asparagine synthetase	0.348686	10.49	8.89	1438.15	474.413
Paqr4	progestin and adipoQ receptor family member IV	0.348686	9.83	8.23	910.175	300.246
Tpmt	thiopurine methyltransferase	0.348686	8.58	6.98	382.681	126.238
Cluh	clustered mitochondria (cluA/CLU1) homolog	0.348686	11.09	9.48	2179.83	714.109
Oplah	5-oxoprolinase (ATP-hydrolysing)	0.348686	10.98	9.37	2019.8	661.685
Acsl1	acyl-CoA synthetase long-chain family member 1	0.348686	13.02	11.4	8306.36	2702.35
Dhrs7b	dehydrogenase/reductase (SDR family) member 7B	0.348686	11.04	9.42	2105.58	685.019
Ptgr2	prostaglandin reductase 2	0.348686	9.41	7.79	680.287	221.322
Acox1	acyl-Coenzyme A oxidase 1, palmitoyl	0.348686	11.85	10.22	3691.52	1192.69
Dgat2	diacylglycerol O-acyltransferase 2	0.348686	13.52	11.89	11747	3795.3
Mccc1	methylcrotonoyl-Coenzyme A carboxylase 1 (alpha)	0.348686	11.47	9.84	2836.7	916.506
Uqcr10	ubiquinol-cytochrome c reductase, complex III subunit X	0.348686	9.91	8.28	962.071	310.834
Serhl	serine hydrolase-like	0.348686	8.65	7.01	401.707	128.89
Fabp3	fatty acid binding protein 3, muscle and heart	0.348686	11.62	9.97	3147.52	1002.93
Decr1	2,4-dienoyl CoA reductase 1, mitochondrial	0.316439	12.63	10.97	6338.83	2005.85
Mgll	monoglyceride lipase	0.316439	12.76	11.1	6936.54	2194.99
Pcca	propionyl-Coenzyme A carboxylase, alpha polypeptide	0.316439	11.49	9.83	2876.3	910.175
Acads	acyl-Coenzyme A dehydrogenase, short chain	0.316439	11.53	9.86	2957.17	929.3
Gbe1	glucan (1,4-alpha-), branching enzyme 1	0.316439	10.91	9.24	1924.14	604.668
Bscl2	Berardinelli-Seip congenital lipodystrophy 2 homolog (seipin)	0.316439	11.66	9.98	3236.01	1009.9
Dio2	deiodinase, iodothyronine, type II	0.316439	8.68	7	410.148	128
Gsta4	glutathione S-transferase, alpha 4	0.316439	11.03	9.35	2091.03	652.575
Tkt	transketolase	0.30566	13.89	12.18	15181.2	4640.29
Ak2	adenylate kinase 2	0.30566	11.61	9.89	3125.78	948.826
Ywhag	tyrosine 3-monooxygenase/tryptophan 5-monooxygenase activation protein, gamma polypeptide	0.30566	9.74	8.02	855.13	259.574
Retsat	retinol saturase (all trans retinol 13,14 reductase)	0.30566	10.95	9.22	1978.24	596.344
Clybl	citrate lyase beta like	0.30566	10.71	8.97	1675.06	501.463
Mgst2	microsomal glutathione S-transferase 2	0.30566	9.46	7.72	704.277	210.839
Fam73b	family with sequence similarity 73, member B	0.297302	11.2	9.44	2352.53	694.581
Abhd15	abhydrolase domain containing 15	0.297302	9.12	7.37	556.408	165.421
Acaa1b	acetyl-Coenzyme A acyltransferase 1B	0.297302	10.11	8.35	1105.13	326.288
Cpt2	carnitine palmitoyltransferase 2	0.297302	12.28	10.52	4973.34	1468.37
Pfkl	phosphofructokinase, liver, B-type	0.297302	11	9.24	2048	604.668
Chpt1	choline phosphotransferase 1	0.297302	12	10.23	4096	1200.98
Gpt	glutamic pyruvic transaminase, soluble	0.297302	11.1	9.33	2194.99	643.591
Gstz1	glutathione transferase zeta 1 (maleylacetoacetate isomerase)	0.297302	11.83	10.06	3640.7	1067.48
Pex11a	peroxisomal biogenesis factor 11 alpha	0.297302	10.6	8.83	1552.09	455.087
Pank3	pantothenate kinase 3	0.297302	12.87	11.09	7486.11	2179.83
Pnpla2	patatin-like phospholipase domain containing 2	0.297302	13	11.22	8192	2385.37
Retn	resistin	0.297302	13.51	11.73	11665.8	3396.89
Acad11	acyl-Coenzyme A dehydrogenase family, member 11	0.289172	11.6	9.81	3104.19	897.644
Pdk1	pyruvate dehydrogenase kinase, isoenzyme 1	0.289172	9.92	8.13	968.763	280.139
Ndufs5	NADH dehydrogenase (ubiquinone) Fe-S protein 5	0.289172	10.53	8.73	1478.58	424.612
Dlat	dihydrolipoamide S-acetyltransferase (E2 component of pyruvate dehydrogenase complex)	0.289172	11.91	10.11	3848.29	1105.13
Uck1	uridine-cytidine kinase 1	0.289172	11.81	10	3590.58	1024
Aspa	aspartoacylase	0.289172	10.65	8.83	1606.83	455.087
Vnn1	vanin 1	0.281265	8.62	6.79	393.44	110.661
Ivd	isovaleryl coenzyme A dehydrogenase	0.281265	10.67	8.83	1629.26	455.087
Fads3	fatty acid desaturase 3	0.281265	11.51	9.66	2916.45	809.002
Pcx	pyruvate carboxylase	0.281265	13.06	11.21	8539.88	2368.9
Pdhb	pyruvate dehydrogenase (lipoamide) beta	0.273573	8.28	6.41	310.834	85.0359
Pex16	peroxisomal biogenesis factor 16	0.273573	11.33	9.45	2574.36	699.413
Acss2	acyl-CoA synthetase short-chain family member 2	0.273573	12.34	10.45	5184.54	1398.83
Hcar2	hydroxycarboxylic acid receptor 2	0.273573	9.35	7.45	652.575	174.853
Aoc3	amine oxidase, copper containing 3	0.273573	12.58	10.68	6122.9	1640.59
Hibch	3-hydroxyisobutyryl-Coenzyme A hydrolase	0.266093	11.43	9.52	2759.13	734.185
Nos3	nitric oxide synthase 3, endothelial cell	0.266093	10.28	8.36	1243.34	328.557
Pth1r	parathyroid hormone 1 receptor	0.266093	9.41	7.49	680.287	179.769
Fah	fumarylacetoacetate hydrolase	0.266093	11.49	9.56	2876.3	754.826
Retsat	retinol saturase (all trans retinol 13,14 reductase)	0.258816	9.3	7.35	630.346	163.144
Pygl	liver glycogen phosphorylase	0.258816	12.96	10.98	7967.99	2019.8
Nudt7	nudix (nucleoside diphosphate linked moiety X)-type motif 7	0.25	11.87	9.86	3743.05	929.3
Gpd2	glycerol phosphate dehydrogenase 2, mitochondrial	0.25	12.18	10.19	4640.29	1168.14
Mecr	mitochondrial trans-2-enoyl-CoA reductase	0.25	10.25	8.26	1217.75	306.555
Acot11	acyl-CoA thioesterase 11	0.246558	8.5	6.48	362.039	89.2636
Rbp7	retinol binding protein 7, cellular	0.244855	11.09	9.06	2179.83	533.742
Rbp4	retinol binding protein 4, plasma	0.239816	12.61	10.55	6251.56	1499.22
Acaca	acetyl-Coenzyme A carboxylase alpha	0.239816	8.4	6.34	337.794	81.0084
Acat2	acetyl-Coenzyme A acetyltransferase 2	0.231647	12.31	10.2	5077.84	1176.27
Car5b	carbonic anhydrase 5b, mitochondrial	0.225313	10.04	7.89	1052.79	237.207
Fabp4	fatty acid binding protein 4, adipocyte	0.22	11.86	9.67	3717.2	814.629
Ehhadh	enoyl-Coenzyme A, hydratase/3-hydroxyacyl Coenzyme A dehydrogenase	0.217638	10.68	8.48	1640.59	357.054
Aldh1a7	aldehyde dehydrogenase family 1, subfamily A7	0.216134	11.77	9.56	3492.39	754.826
Cspg4	chondroitin sulfate proteoglycan 4	0.216134	9.58	7.37	765.363	165.421
Aldh1l1	aldehyde dehydrogenase 1 family, member L1	0.216134	11	8.79	2048	442.643
Ephx2	epoxide hydrolase 2, cytoplasmic	0.216134	12.16	9.95	4576.41	989.119
Aacs	acetoacetyl-CoA synthetase	0.211686	11.66	9.41	3236.01	680.287
Marc1	mitochondrial amidoxime reducing component 1	0.211686	10.23	7.98	1200.98	252.476
Nnmt	nicotinamide N-methyltransferase	0.211686	10.71	8.46	1675.06	352.139
Gyk	glycerol kinase	0.208772	10.36	8.1	1314.23	274.374
Immp2l	IMP2 inner mitochondrial membrane peptidase-like (S. cerevisiae)	0.205898	9.97	7.69	1002.93	206.5
Ffar2	free fatty acid receptor 2	0.204476	9.81	7.52	897.644	183.546
Adhfe1	alcohol dehydrogenase, iron containing, 1	0.204476	11.52	9.22	2936.74	596.344
Acacb	acetyl-Coenzyme A carboxylase beta	0.204476	11.59	9.29	3082.75	625.992
Amy1	amylase 1, salivary	0.204476	12.26	9.95	4904.87	989.119
Arxes1	adipocyte-related X-chromosome expressed sequence 1	0.200267	12.5	10.18	5792.62	1160.07
Ces1d	carboxylesterase 1D	0.198884	12.69	10.35	6608.01	1305.15
Plin4	perilipin 4	0.193446	12.98	10.6	8079.22	1552.09
Mogat1	monoacylglycerol O-acyltransferase 1	0.193446	9.03	6.64	522.758	99.7331
Eci3	enoyl-Coenzyme A delta isomerase 3	0.189465	9.14	6.73	564.175	106.153
Atp1a2	ATPase, Na+/K+ transporting, alpha 2 polypeptide	0.189465	10.17	7.75	1152.06	215.269
Lipe	lipase, hormone sensitive	0.179244	12.7	10.19	6653.97	1168.14
Adig	adipogenin	0.168404	12.34	9.77	5184.54	873.098
Gpd1	glycerol-3-phosphate dehydrogenase 1 (soluble)	0.163799	13.25	10.64	9741.98	1595.73
Plin5	perilipin 5	0.149685	9.9	7.16	955.426	143.013
Pank1	pantothenate kinase 1	0.153893	10.65	7.95	1606.83	247.28
Ces1f	carboxylesterase 1F	0.148651	10.87	8.12	1871.53	278.204
Pnpla3	patatin-like phospholipase domain containing 3	0.153893	11.78	9.05	3516.68	530.056
Car4	carbonic anhydrase 4	0.142595	9.38	6.57	666.287	95.0095
Tshr	thyroid stimulating hormone receptor	0.142595	9.23	6.42	600.491	85.6274
Pck1	phosphoenolpyruvate carboxykinase 1, cytosolic	0.14	12.92	10.07	7750.1	1074.91
Elovl3	elongation of very long chain fatty acids (FEN1/Elo2, SUR4/Elo3, yeast)-like 3	0.133046	10.8	7.89	1782.89	237.207
B3galt2	UDP-Gal:betaGlcNAc beta 1,3-galactosyltransferase, polypeptide 2	0.129408	8.63	5.68	396.177	51.2685
Acsm3	acyl-CoA synthetase medium-chain family member 3	0.126745	9.24	6.26	604.668	76.6386
Lgals12	lectin, galactose binding, soluble 12	0.118257	11.1	8.02	2194.99	259.574
Gys2	glycogen synthase 2	0.112656	11.32	8.17	2556.58	288.015
Lep	leptin	0.105843	11.07	7.83	2149.82	227.544
Ucp1	uncoupling protein 1 (mitochondrial, proton carrier)	0.0371627	13.03	8.28	8364.13	310.834
Mitosis
Ddit4l	DNA-damage-inducible transcript 4-like	4.53154	8.89	11.07	474.413	2149.82
Trim54	tripartite motif-containing 54	4.02782	7.58	9.59	191.341	770.686
Rmdn3	regulator of microtubule dynamics 3	0.348686	10.73	9.11	1698.45	552.565
Cnnm2	cyclin M2	0.281265	9.43	7.59	689.784	192.672
Sycp3	synaptonemal complex protein 3	0.162668	9.17	6.55	576.03	93.7015
Cidea	cell death-inducing DNA fragmentation factor, alpha subunit-like effector A	0.0480273	13.38	9	10660.6	512
Proliferation
Pttg1	pituitary tumor-transforming gene 1	2.9897	8.13	9.71	280.139	837.532
Fgfrl1	fibroblast growth factor receptor-like 1	0.348686	9.98	8.42	1009.9	342.509
Vegfb	vascular endothelial growth factor B	0.348686	10.7	9.08	1663.49	541.193
Ghr	growth hormone receptor	0.30566	12.17	10.44	4608.24	1389.16
Fgf10	fibroblast growth factor 10	0.30566	8.6	6.86	388.023	116.162
Ntrk3	neurotrophic tyrosine kinase, receptor, type 3	0.289172	9	7.19	512	146.018
Rasd1	RAS, dexamethasone-induced 1	0.289172	10.09	8.27	1089.92	308.687
Dmbt1	deleted in malignant brain tumors 1	0.281265	8.75	6.9	430.539	119.428
Cidec	cell death-inducing DFFA-like effector c	0.266093	12.93	10.99	7804.01	2033.85
Rgcc	regulator of cell cycle	0.239816	11.3	9.24	2521.38	604.668
G0s2	G0/G1 switch gene 2	0.219151	12.45	10.26	5595.3	1226.22
Inca1	inhibitor of CDK, cyclin A1 interacting protein 1	0.219151	8.68	6.49	410.148	89.8845
Letmd1	LETM1 domain containing 1	0.198884	11.25	8.92	2435.5	484.382
Adtrp	androgen dependent TFPI regulating protein	0.146604	9.69	6.92	826.001	121.095
Nrg4	neuregulin 4	0.118257	10.85	7.76	1845.76	216.767
Protein Trafficking/Degradation
Cpa3	carboxypeptidase A3, mast cell	5.31474	9.04	11.45	526.394	2797.65
Hspa1a	heat shock protein 1A	3.97237	9.06	11.05	533.742	2120.22
Cpxm2	carboxypeptidase X 2 (M14 family)	3.68075	6.83	8.71	113.772	418.766
Rnf128	ring finger protein 128	3.16017	7.41	9.07	170.072	537.455
Hspa1b	heat shock protein 1B	3.03143	11.01	12.61	2062.24	6251.56
Hspb7	heat shock protein family, member 7 (cardiovascular)	3.03143	7.18	8.78	145.009	439.586
Mrap	melanocortin 2 receptor accessory protein	0.20733	11.73	9.46	3396.89	704.277
Signaling
Sfrp1	secreted frizzled-related protein 1	6.45313	6.61	9.3	97.6806	630.346
Pcp4	Purkinje cell protein 4	4.75683	6.9	9.15	119.428	568.1
Shisa2	shisa homolog 2 (Xenopus laevis)	4.40762	7.12	9.26	139.102	613.109
Pkia	protein kinase inhibitor, alpha	3.89062	7.79	9.75	221.322	861.078
Pcp4l1	Purkinje cell protein 4-like 1	3.78423	7.14	9.06	141.044	533.742
Igfbp3	insulin-like growth factor binding protein 3	3.78423	8.7	10.62	415.873	1573.76
Sfrp2	secreted frizzled-related protein 2	3.78423	9.12	11.04	556.408	2105.58
Rcan2	regulator of calcineurin 2	3.75809	7.9	9.81	238.856	897.644
Fhl3	four and a half LIM domains 3	3.50642	7.15	8.96	142.025	497.999
Cap2	CAP, adenylate cyclase-associated protein, 2 (yeast)	3.29436	7.17	8.89	144.007	474.413
Ms4a4c	membrane-spanning 4-domains, subfamily A, member 4C	3.29436	6.67	8.39	101.829	335.461
Frzb	frizzled-related protein	3.16017	6.98	8.64	126.238	398.932
Gbp2b	guanylate binding protein 2b	3.11666	7.23	8.87	150.123	467.882
Gbp8	guanylate-binding protein 8	3.09513	7.27	8.9	154.343	477.713
Dkk3	dickkopf homolog 3 (Xenopus laevis)	3.07375	7.37	8.99	165.421	508.463
Gem	GTP binding protein (gene overexpressed in skeletal muscle)	3.07375	7.74	9.36	213.783	657.114
Sh3bgr	SH3-binding domain glutamic acid-rich protein	3.29436	9.24	10.96	604.668	1992
Asb11	ankyrin repeat and SOCS box-containing 11	3.27161	8.01	9.72	257.781	843.357
Rgs1	regulator of G-protein signaling 1	2.9897	7.44	9.02	173.645	519.147
Fam126b	family with sequence similarity 126, member B	0.348686	11.08	9.53	2164.77	739.292
Acvr1c	activin A receptor, type IC	0.348686	8.35	6.83	326.288	113.772
Sh2b2	SH2B adaptor protein 2	0.348686	9.72	8.19	843.357	292.036
Fzd4	frizzled homolog 4 (Drosophila)	0.348686	10.53	8.97	1478.58	501.463
Ptp4a1	protein tyrosine phosphatase 4a1	0.348686	12.23	10.58	4803.93	1530.73
Chchd6	coiled-coil-helix-coiled-coil-helix domain containing 6	0.316439	10.19	8.52	1168.14	367.093
Cdkn2c	cyclin-dependent kinase inhibitor 2C (p18, inhibits CDK4)	0.297302	11.73	9.97	3396.89	1002.93
Ptplb	protein tyrosine phosphatase-like (proline instead of catalytic arginine), member b	0.297302	12.28	10.52	4973.34	1468.37
Gnai1	guanine nucleotide binding protein (G protein), alpha inhibiting 1	0.297302	11.88	10.12	3769.09	1112.82
Prkd1	protein kinase D1	0.297302	8.91	7.14	481.036	141.044
Sorbs1	sorbin and SH3 domain containing 1	0.297302	12.6	10.83	6208.38	1820.35
Ptprd	protein tyrosine phosphatase, receptor type, D	0.289172	10.34	8.54	1296.13	372.217
Tspan12	tetraspanin 12	0.273573	10.78	8.88	1758.34	471.136
Deptor	DEP domain containing MTOR-interacting protein	0.273573	11.19	9.31	2336.28	634.73
Chn1	chimerin 1	0.22688	9.16	7.02	572.051	129.787
Smoc1	SPARC related modular calcium binding 1	0.208772	11.31	9.05	2538.92	530.056
Klb	klotho beta	0.189465	10.09	7.69	1089.92	206.5
Mc2r	melanocortin 2 receptor	0.185565	9.43	7	689.784	128
Sncg	synuclein, gamma	0.175556	11.94	9.43	3929.15	689.784
Clstn3	calsyntenin 3	0.137738	10.73	7.87	1698.45	233.941
Rgs7	regulator of G protein signaling 7	0.0960547	9.14	5.76	564.175	54.1917
Adrb3	adrenergic receptor, beta 3	0.0877778	11.31	7.78	2538.92	219.793
Transcription/Translation
Rpl3l	ribosomal protein L3-like	3.75809	8.43	10.34	344.892	1296.13
Rbfox1	RNA binding protein, fox-1 homolog (C. elegans) 1	3.45815	7.71	9.5	209.383	724.077
Rpl17	60S ribosomal protein L17-like	3.09513	8.16	9.79	286.026	885.286
Pitx2	paired-like homeodomain transcription factor 2	3.07375	6.92	8.54	121.095	372.217
Ehf	ets homologous factor	3.05252	8.06	9.67	266.871	814.629
Eef1a2	eukaryotic translation elongation factor 1 alpha 2	2.9897	10.51	12.09	1458.23	4359.66
Eif4ebp1	eukaryotic translation initiation factor 4E binding protein 1	0.348686	11.97	10.32	4011.71	1278.29
Ppargc1b	peroxisome proliferative activated receptor, gamma, coactivator 1 beta	0.348686	10.23	8.58	1200.98	382.681
Fam195a	family with sequence similarity 195, member A	0.216134	11.65	9.44	3213.66	694.581
Tmem120b	transmembrane protein 120B	0.213159	11.25	9.02	2435.5	519.147
Pparg	peroxisome proliferator activated receptor gamma	0.179244	11.35	8.87	2610.3	467.882
Mlxipl	MLX interacting protein-like	0.173139	11.26	8.73	2452.44	424.612
Ppara	peroxisome proliferator activated receptor alpha	0.160428	9.2	6.56	588.134	94.3532
Rbpms2	RNA binding protein with multiple splicing 2	0.198884	10.85	8.52	1845.76	367.093
Transport/Secretion
Slc44a2	solute carrier family 44, member 2	4.72397	8.4	10.64	337.794	1595.73
Tmem38a	transmembrane protein 38A	3.18215	8.13	9.8	280.139	891.444
Cacnb1	calcium channel, voltage-dependent, beta 1 subunit	2.96905	6.76	8.33	108.383	321.795
Slc25a44	solute carrier family 25, member 44	0.348686	9.78	8.24	879.171	302.334
Slc25a20	solute carrier family 25 (mitochondrial carnitine/acylcarnitine translocase), member 20	0.316439	11.48	9.79	2856.44	885.286
P2rx5	purinergic receptor P2X, ligand-gated ion channel, 5	0.30566	8.76	7.04	433.534	131.599
Slc25a19	solute carrier family 25 (mitochondrial thiamine pyrophosphate carrier), member 19	0.30566	10.3	8.58	1260.69	382.681
Slc25a10	solute carrier family 25 (mitochondrial carrier, dicarboxylate transporter), member 10	0.297302	12.1	10.34	4389.98	1296.13
Tlcd1	TLC domain containing 1	0.289172	10.27	8.47	1234.75	354.588
Slc2a5	solute carrier family 2 (facilitated glucose transporter), member 5	0.273573	8.55	6.67	374.806	101.829
Slc25a35	solute carrier family 25, member 35	0.25	10.04	8.05	1052.79	265.028
Slc24a3	solute carrier family 24 (sodium/potassium/calcium exchanger), member 3	0.238159	10.81	8.74	1795.29	427.565
Slc22a3	solute carrier family 22 (organic cation transporter), member 3	0.22688	10.43	8.29	1379.57	312.996
Slc25a42	solute carrier family 25, member 42	0.225313	10.48	8.33	1428.22	321.795
Adora1	adenosine A1 receptor	0.214641	9.09	6.87	544.958	116.97
Slc4a4	solute carrier family 4 (anion exchanger), member 4	0.211686	9.36	7.12	657.114	139.102
Abcd2	ATP-binding cassette, sub-family D (ALD), member 2	0.204476	11.56	9.26	3019.3	613.109
Slc1a3	solute carrier family 1 (glial high affinity glutamate transporter), member 3	0.181747	10.35	7.89	1305.15	237.207
Slc7a10	solute carrier family 7 (cationic amino acid transporter, y+ system), member 10	0.179244	10.69	8.19	1652	292.036
Kcnk3	potassium channel, subfamily K, member 3	0.118257	9.98	6.85	1009.9	115.36
Kcnk2	potassium channel, subfamily K, member 2	0.107321	9.66	6.44	809.002	86.8227
Npr3	natriuretic peptide receptor 3	0.102238	8.73	5.44	424.612	43.4113
Aqp7	aquaporin 7	0.0877778	8.46	4.95	352.139	30.91
Npr3	natriuretic peptide receptor 3	0.0877778	11.39	7.87	2683.69	233.941
Slc27a2	solute carrier family 27 (fatty acid transporter), member 2	0.0780207	9.13	5.45	560.278	43.7133

## Sheet: UP-DOWN
UP		DOWN
Ms4a4b		Col5a3
Sprr1a		Lace1
Nov		Alb
Myoc		Fam213a
Col8a1		Mest
Dmkn		Tenm4
Itgbl1		Nnat
Npnt		Ngfr
Lpxn		Mmd
Ms4a4d		Vwa8
Col14a1		Cd36
Ms4a7		Orm1
Tspan8		Cd1d1
Pcolce2		Mmd2
Krtap6-5		Dmtn
Krtap8-1		Cldn15
Krtap15		Wfdc21
Tchh		Rhbdl1
Krt15		Serpina3c
Krt25		Prtn3
Krt27		Pm20d1
Krt77		Timp4
Aebp1		Bckdha
Krt33a		Cpt1b
Krt10		Hmgcs1
Mndal		Acadvl
Ighg1		Pfkfb3
Ighg		Dhrs4
Igk		Lipt1
Ighm		Ldhb
Ighg3		Elovl6
Iglv1		Pgd
S100a8		Me1
Ifi203		Lpgat1
Mpeg1		Lpin1
Ifi44		Dpyd
Igkv8-30		Foxred1
Clec4n		Bckdhb
Igk-V1		Asns
Lgals7		Paqr4
Cd84		Tpmt
Ccl8		Cluh
Igj		Oplah
S100a9		Acsl1
Lilrb4		Dhrs7b
Cd83		Ptgr2
Cd48		Acox1
Mmp12		Dgat2
Gpnmb		Mccc1
Pyhin1		Uqcr10
Pcdha1		Serhl
Mybph		Fabp3
Mcpt4		Decr1
Cma1		Mgll
Wfdc18		Pcca
Lmod2		Acads
Mmp11		Gbe1
Cmya5		Bscl2
Myom2		Dio2
Myot		Gsta4
Smpx		Tkt
Tpm2		Ak2
Myf6		Ywhag
Pdlim3		Retsat
Ryr1		Clybl
Tcap		Mgst2
Sln		Fam73b
Ldb3		Abhd15
Actn2		Acaa1b
Pdlim5		Cpt2
Mmp3		Pfkl
Tmod4		Chpt1
Txlnb		Gpt
Myom1		Gstz1
Car6		Pex11a
Aox3		Pank3
Ckmt2		Pnpla2
Cybb		Retn
Lepr		Acad11
Apol9a		Pdk1
Alox12e		Ndufs5
Penk		Dlat
Apod		Uck1
Mb		Aspa
Apobec2		Vnn1
Pygm		Ivd
Plac8		Fads3
Atp1b1		Pcx
Fgg		Pdhb
Neu2		Pex16
Hal		Acss2
Oasl2		Hcar2
Inmt		Aoc3
Phka1		Hibch
Cox6a2		Nos3
Ddit4l		Pth1r
Trim54		Fah
Pttg1		Retsat
Cpa3		Pygl
Hspa1a		Nudt7
Cpxm2		Gpd2
Rnf128		Mecr
Hspa1b		Acot11
Hspb7		Rbp7
Sfrp1		Rbp4
Pcp4		Acaca
Shisa2		Acat2
Pkia		Car5b
Pcp4l1		Fabp4
Igfbp3		Ehhadh
Sfrp2		Aldh1a7
Rcan2		Cspg4
Fhl3		Aldh1l1
Cap2		Ephx2
Ms4a4c		Aacs
Frzb		Marc1
Gbp2b		Nnmt
Gbp8		Gyk
Dkk3		Immp2l
Gem		Ffar2
Sh3bgr		Adhfe1
Asb11		Acacb
Rgs1		Amy1
Rpl3l		Arxes1
Rbfox1		Ces1d
Rpl17		Plin4
Pitx2		Mogat1
Ehf		Eci3
Eef1a2		Atp1a2
Slc44a2		Lipe
Tmem38a		Adig
Cacnb1		Gpd1
		Plin5
		Pank1
		Ces1f
		Pnpla3
		Car4
		Tshr
		Pck1
		Elovl3
		B3galt2
		Acsm3
		Lgals12
		Gys2
		Lep
		Ucp1
		Vegfb
		Ghr
		Fgf10
		Ntrk3
		Rasd1
		Dmbt1
		Cidec
		Rgcc
		G0s2
		Inca1
		Letmd1
		Adtrp
		Nrg4
		Mrap
		Fam126b
		Acvr1c
		Sh2b2
		Fzd4
		Ptp4a1
		Chchd6
		Cdkn2c
		Ptplb
		Gnai1
		Prkd1
		Sorbs1
		Ptprd
		Tspan12
		Deptor
		Chn1
		Smoc1
		Klb
		Mc2r
		Sncg
		Clstn3
		Rgs7
		Adrb3
		Eif4ebp1
		Ppargc1b
		Fam195a
		Tmem120b
		Pparg
		Mlxipl
		Ppara
		Rbpms2
		Slc25a44
		Slc25a20
		P2rx5
		Slc25a19
		Slc25a10
		Tlcd1
		Slc2a5
		Slc25a35
		Slc24a3
		Slc22a3
		Slc25a42
		Adora1
		Slc4a4
		Abcd2
		Slc1a3
		Slc7a10
		Kcnk3
		Kcnk2
		Npr3
		Aqp7
		Npr3
		Slc27a2
